# Supplementary material for: 4,4′-[(2R*,3R*,4R*,5R*)-3,4-Dimethyl­tetra­hydro­furan-2,5-di­yl]diphenol
Source: Acta Crystallogr Sect E Struct Rep Online. 2012 Sep 26;68(Pt 10):o3019–20. doi: 10.1107/S1600536812039359 (PMC3470375; doi:10.1107/S1600536812039359)
Supplement: Supplementary file 1 [file e-68-o3019-sup1.cif]

##############################################################################
#                                                                            #
# This CIF contains the data in a paper accepted for publication in          #
# Acta Crystallographica Section E. It conforms to the requirements of       #
# Notes for Authors for Acta Crystallographica Section E, and has been       #
# peer reviewed under the auspices of the IUCr Commission on Journals.       #
#                                                                            #
# Full details of the Crystallographic Information File format               #
# are given in the paper "The Crystallographic Information File (CIF):       #
# a New Standard Archive File for Crystallography" by S. R. Hall, F. H.      #
# Allen and I. D. Brown [Acta Cryst. (1991), A47, 655-685].                  #
#                                                                            #
# The current version of the core CIF dictionary is obtainable from          #
# ftp://ftp.iucr.org/pub/cif_core.dic.                                       #
#                                                                            #
# Software is freely available for graphical display of the structure(s)     #
# in this CIF. For information consult the CIF software page                 #
# http://www.iucr.org/resources/cif/software.                                #
#                                                                            #
# This file may be used for bona fide research purposes within the           #
# scientific community so long as proper attribution is given to the journal # 
# article from which it was obtained.                                        #
#                                                                            #
##############################################################################
data_I
_audit_creation_method     SHELXTL
_database_code_CSD     ?
_chemical_name_systematic
;
4,4'-[<i>rel</i>-(2<i>R</i>,3<i>R</i>,4<i>R</i>,5<i>R</i>)-3,4-
Dimethyltetrahydrofuran-2,5-diyl]diphenol
;
_chemical_name_common     ?
_chemical_formula_moiety     'C18 H20 O3'
_chemical_formula_sum     'C18 H20 O3'
_chemical_formula_iupac     'C18 H20 O3'
_chemical_formula_weight     284.34
_chemical_melting_point     503
_symmetry_cell_setting     monoclinic
_symmetry_space_group_name_H-M     'P 21'
_symmetry_space_group_name_Hall     'P 2yb'
loop_
    _symmetry_equiv_pos_as_xyz
    'x, y, z'
    '-x, y+1/2, -z'
_cell_length_a     6.4225(4)
_cell_length_b     12.4973(7)
_cell_length_c     9.8176(7)
_cell_angle_alpha     90.00
_cell_angle_beta     101.243(6)
_cell_angle_gamma     90.00
_cell_volume     772.88(9)
_cell_formula_units_Z     2
_cell_measurement_reflns_used     1308
_cell_measurement_theta_min     3.4956
_cell_measurement_theta_max     25.9993
_cell_measurement_temperature     298(2)
_exptl_crystal_description     block
_exptl_crystal_colour     colourless
_exptl_crystal_size_max     0.36
_exptl_crystal_size_mid     0.26
_exptl_crystal_size_min     0.21
_exptl_crystal_density_diffrn     1.222
_exptl_crystal_density_meas     ?
_exptl_crystal_density_method     'not measured'
_exptl_crystal_F_000     304
loop_
    _exptl_crystal_face_index_h
    _exptl_crystal_face_index_k
    _exptl_crystal_face_index_l
    _exptl_crystal_face_perp_dist
    -1 17 5 0.1069
    1 -17 -5 0.1069
    7 -10 1 0.1313
    7 6 6 0.1795
    -8 -2 -5 0.1809
    -5 15 2 0.1639
    -3 -14 -6 0.1551
    7 2 -10 0.1108
    -7 -2 10 0.1108
    0 -9 12 0.1053
    1 8 -12 0.1439
    -3 9 -10 0.1442
_exptl_absorpt_coefficient_mu     0.082
_exptl_absorpt_correction_type     analytical
_exptl_absorpt_process_details
;
[CrysAlis PRO (Oxford Diffraction, 2009), based on expressions derived
by Clark & Reid (1995)]
;
_exptl_absorpt_correction_T_min     0.980
_exptl_absorpt_correction_T_max     0.985
_exptl_special_details     ?
_diffrn_ambient_temperature     298.0(10)
_diffrn_radiation_type     MoK\a
_diffrn_radiation_wavelength     0.71073
_diffrn_radiation_source     'Enhance (Mo) X-ray Source'
_diffrn_radiation_monochromator     graphite
_diffrn_measurement_device_type     'Agilent Xcalibur (Atlas, Gemini)'
_diffrn_measurement_method     '\f and \w'
_diffrn_detector_area_resol_mean     10.4685
_diffrn_reflns_number     5223
_diffrn_reflns_av_R_equivalents     0.0411
_diffrn_reflns_av_sigmaI/netI     0.0463
_diffrn_reflns_theta_min     3.50
_diffrn_reflns_theta_max     26.06
_diffrn_reflns_theta_full     26.06
_diffrn_measured_fraction_theta_max     0.997
_diffrn_measured_fraction_theta_full     0.997
_diffrn_reflns_limit_h_min     -7
_diffrn_reflns_limit_h_max     6
_diffrn_reflns_limit_k_min     -15
_diffrn_reflns_limit_k_max     15
_diffrn_reflns_limit_l_min     -12
_diffrn_reflns_limit_l_max     11
_diffrn_standards_interval_count     ?
_diffrn_standards_interval_time     ?
_diffrn_standards_decay_%     0
_refine_special_details     ?
_reflns_number_total     1592
_reflns_number_gt     1107
_reflns_threshold_expression     I>2\s(I)
_refine_ls_structure_factor_coef     Fsqd
_refine_ls_matrix_type     full
_refine_ls_R_factor_all     0.0752
_refine_ls_R_factor_gt     0.0444
_refine_ls_wR_factor_gt     0.0925
_refine_ls_wR_factor_ref     0.1057
_refine_ls_goodness_of_fit_ref     1.051
_refine_ls_restrained_S_all     1.051
_refine_ls_number_reflns     1592
_refine_ls_number_parameters     198
_refine_ls_number_restraints     1
_refine_ls_number_constraints     0
_refine_ls_hydrogen_treatment     mixed
_refine_ls_weighting_scheme     calc
_refine_ls_weighting_details
               'calc w = 1/[\s^2^(Fo^2^)+(0.0498P)^2^] where P=(Fo^2^+2Fc^2^)/3'
_atom_sites_solution_hydrogens     geom
_atom_sites_solution_primary     direct
_atom_sites_solution_secondary     difmap
_refine_ls_shift/su_max     0.000
_refine_ls_shift/su_mean     0.000
_refine_diff_density_max     0.187
_refine_diff_density_min     -0.180
_refine_ls_extinction_method     none
_refine_ls_extinction_coef     ?
_refine_ls_abs_structure_details
;
1004 measured Friedel pairs merged for refinement
;
_refine_ls_abs_structure_Flack     ?
loop_
    _atom_type_symbol
    _atom_type_description
    _atom_type_scat_dispersion_real
    _atom_type_scat_dispersion_imag
    _atom_type_scat_source
    'C' 'C' 0.0033 0.0016
                         'International Tables Vol C Tables 4.2.6.8 and 6.1.1.4'
    'H' 'H' 0.0000 0.0000
                         'International Tables Vol C Tables 4.2.6.8 and 6.1.1.4'
    'O' 'O' 0.0106 0.0060
                         'International Tables Vol C Tables 4.2.6.8 and 6.1.1.4'
_computing_data_collection     'CrysAlis CCD (Oxford Diffraction, 2009)'
_computing_cell_refinement     'CrysAlis RED (Oxford Diffraction, 2009)'
_computing_data_reduction     'CrysAlis RED (Oxford Diffraction, 2009)'
_computing_structure_solution     'SHELXS97 (Sheldrick, 2008)'
_computing_structure_refinement     'SHELXL97 (Sheldrick, 2008)'
_computing_molecular_graphics
;
SHELXTL (Sheldrick, 2008) and Mercury (Macrae <i>et al.</i>,
2008)
;
_computing_publication_material     'SHELXTL (Sheldrick, 2008)'
loop_
    _atom_site_type_symbol
    _atom_site_label
    _atom_site_fract_x
    _atom_site_fract_y
    _atom_site_fract_z
    _atom_site_U_iso_or_equiv
    _atom_site_adp_type
    _atom_site_calc_flag
    _atom_site_refinement_flags
    _atom_site_occupancy
    _atom_site_symmetry_multiplicity
    _atom_site_disorder_assembly
    _atom_site_disorder_group
    O O1 0.6576(4) 0.17906(19) 0.2077(2) 0.0608(7) Uani d . 1 1 . .
    O O2 0.3301(4) -0.29301(19) 0.0656(2) 0.0569(6) Uani d . 1 1 . .
    H H2 0.377(5) -0.303(4) -0.014(4) 0.085 Uiso d . 1 1 . .
    O O3 0.9213(4) 0.64265(18) 0.0690(3) 0.0741(8) Uani d . 1 1 . .
    H H3 1.056(8) 0.659(4) 0.058(5) 0.111 Uiso d . 1 1 . .
    C C2 0.5625(5) 0.1142(3) 0.3000(3) 0.0489(8) Uani d . 1 1 . .
    H H2A 0.4333 0.1500 0.3155 0.059 Uiso calc R 1 1 . .
    C C3 0.7244(5) 0.1130(3) 0.4373(4) 0.0588(9) Uani d . 1 1 . .
    H H3A 0.8255 0.0553 0.4313 0.071 Uiso calc R 1 1 . .
    C C4 0.8399(5) 0.2166(3) 0.4337(3) 0.0598(9) Uani d . 1 1 . .
    H H4A 0.7472 0.2739 0.4551 0.072 Uiso calc R 1 1 . .
    C C5 0.8532(5) 0.2269(3) 0.2820(4) 0.0519(9) Uani d . 1 1 . .
    H H5A 0.9727 0.1835 0.2651 0.062 Uiso calc R 1 1 . .
    C C6 0.6305(7) 0.0920(5) 0.5619(4) 0.0953(16) Uani d . 1 1 . .
    H H6A 0.7419 0.0872 0.6426 0.143 Uiso calc R 1 1 . .
    H H6B 0.5530 0.0259 0.5498 0.143 Uiso calc R 1 1 . .
    H H6C 0.5362 0.1493 0.5737 0.143 Uiso calc R 1 1 . .
    C C7 1.0528(6) 0.2277(4) 0.5332(4) 0.0903(14) Uani d . 1 1 . .
    H H7A 1.1126 0.2967 0.5212 0.135 Uiso calc R 1 1 . .
    H H7B 1.1476 0.1728 0.5140 0.135 Uiso calc R 1 1 . .
    H H7C 1.0323 0.2207 0.6270 0.135 Uiso calc R 1 1 . .
    C C8 0.5031(5) 0.0063(2) 0.2373(4) 0.0459(8) Uani d . 1 1 . .
    C C9 0.6388(5) -0.0506(3) 0.1717(4) 0.0564(9) Uani d . 1 1 . .
    H H9A 0.7700 -0.0214 0.1659 0.068 Uiso calc R 1 1 . .
    C C10 0.5841(5) -0.1507(3) 0.1138(4) 0.0574(9) Uani d . 1 1 . .
    H H10A 0.6780 -0.1878 0.0700 0.069 Uiso calc R 1 1 . .
    C C11 0.3913(5) -0.1941(3) 0.1217(3) 0.0448(8) Uani d . 1 1 . .
    C C12 0.2553(5) -0.1400(3) 0.1891(4) 0.0561(9) Uani d . 1 1 . .
    H H12A 0.1254 -0.1701 0.1963 0.067 Uiso calc R 1 1 . .
    C C13 0.3120(5) -0.0407(3) 0.2462(4) 0.0571(9) Uani d . 1 1 . .
    H H13A 0.2189 -0.0047 0.2918 0.069 Uiso calc R 1 1 . .
    C C14 0.8752(5) 0.3372(3) 0.2270(3) 0.0467(8) Uani d . 1 1 . .
    C C15 0.7158(5) 0.4127(3) 0.2230(4) 0.0586(10) Uani d . 1 1 . .
    H H15A 0.5943 0.3948 0.2563 0.070 Uiso calc R 1 1 . .
    C C16 0.7343(5) 0.5140(3) 0.1703(4) 0.0615(10) Uani d . 1 1 . .
    H H16A 0.6250 0.5632 0.1675 0.074 Uiso calc R 1 1 . .
    C C17 0.9120(5) 0.5420(3) 0.1225(4) 0.0526(9) Uani d . 1 1 . .
    C C18 1.0742(5) 0.4688(3) 0.1258(4) 0.0535(9) Uani d . 1 1 . .
    H H18A 1.1962 0.4877 0.0937 0.064 Uiso calc R 1 1 . .
    C C19 1.0533(5) 0.3675(3) 0.1771(4) 0.0516(9) Uani d . 1 1 . .
    H H19A 1.1621 0.3182 0.1781 0.062 Uiso calc R 1 1 . .
loop_
    _atom_site_aniso_label
    _atom_site_aniso_U_11
    _atom_site_aniso_U_22
    _atom_site_aniso_U_33
    _atom_site_aniso_U_12
    _atom_site_aniso_U_13
    _atom_site_aniso_U_23
    O1 0.0838(15) 0.0455(15) 0.0496(14) -0.0226(12) 0.0047(11) 0.0036(11)
    O2 0.0778(15) 0.0387(14) 0.0569(15) -0.0091(12) 0.0199(11) -0.0006(13)
    O3 0.0794(17) 0.0361(15) 0.109(2) -0.0074(13) 0.0236(16) 0.0085(14)
    C2 0.0552(18) 0.037(2) 0.055(2) -0.0024(15) 0.0118(15) 0.0019(16)
    C3 0.070(2) 0.051(2) 0.055(2) -0.0058(18) 0.0119(17) 0.0035(19)
    C4 0.063(2) 0.059(2) 0.054(2) -0.0017(18) 0.0007(15) 0.006(2)
    C5 0.0527(19) 0.039(2) 0.063(2) -0.0002(15) 0.0098(15) -0.0003(18)
    C6 0.107(3) 0.109(4) 0.069(3) -0.019(3) 0.013(2) 0.015(3)
    C7 0.086(3) 0.097(4) 0.077(3) -0.015(3) -0.009(2) 0.002(3)
    C8 0.0547(19) 0.0343(19) 0.049(2) -0.0024(14) 0.0109(15) 0.0031(15)
    C9 0.0549(19) 0.048(2) 0.070(3) -0.0090(16) 0.0216(17) -0.006(2)
    C10 0.058(2) 0.053(2) 0.067(2) 0.0024(17) 0.0249(17) -0.005(2)
    C11 0.0588(19) 0.0306(18) 0.0461(19) -0.0029(15) 0.0128(14) 0.0048(15)
    C12 0.0563(19) 0.043(2) 0.073(3) -0.0117(17) 0.0253(17) -0.0023(19)
    C13 0.062(2) 0.048(2) 0.067(3) -0.0035(17) 0.0257(17) -0.0069(19)
    C14 0.0513(18) 0.038(2) 0.050(2) -0.0052(14) 0.0076(14) -0.0030(16)
    C15 0.054(2) 0.043(2) 0.081(3) -0.0055(16) 0.0191(18) -0.0015(19)
    C16 0.057(2) 0.040(2) 0.088(3) -0.0006(16) 0.0154(18) 0.003(2)
    C17 0.060(2) 0.0313(19) 0.064(2) -0.0072(16) 0.0073(16) -0.0056(17)
    C18 0.0538(19) 0.045(2) 0.064(2) -0.0055(16) 0.0176(16) -0.0077(18)
    C19 0.0507(18) 0.037(2) 0.068(2) 0.0000(15) 0.0155(16) -0.0045(17)
_geom_special_details     ?
loop_
    _geom_bond_atom_site_label_1
    _geom_bond_atom_site_label_2
    _geom_bond_site_symmetry_2
    _geom_bond_distance
    _geom_bond_publ_flag
    O1 C2 . 1.437(4) ?
    O1 C5 . 1.452(3) ?
    O2 C11 . 1.378(4) ?
    O2 H2 . 0.90(4) ?
    O3 C17 . 1.368(4) ?
    O3 H3 . 0.92(5) ?
    C2 C8 . 1.501(4) ?
    C2 C3 . 1.533(5) ?
    C2 H2A . 0.9800 ?
    C3 C6 . 1.489(5) ?
    C3 C4 . 1.496(5) ?
    C3 H3A . 0.9800 ?
    C4 C5 . 1.513(5) ?
    C4 C7 . 1.524(4) ?
    C4 H4A . 0.9800 ?
    C5 C14 . 1.497(5) ?
    C5 H5A . 0.9800 ?
    C6 H6A . 0.9600 ?
    C6 H6B . 0.9600 ?
    C6 H6C . 0.9600 ?
    C7 H7A . 0.9600 ?
    C7 H7B . 0.9600 ?
    C7 H7C . 0.9600 ?
    C8 C9 . 1.378(5) ?
    C8 C13 . 1.379(4) ?
    C9 C10 . 1.390(5) ?
    C9 H9A . 0.9300 ?
    C10 C11 . 1.368(4) ?
    C10 H10A . 0.9300 ?
    C11 C12 . 1.373(5) ?
    C12 C13 . 1.381(5) ?
    C12 H12A . 0.9300 ?
    C13 H13A . 0.9300 ?
    C14 C19 . 1.383(5) ?
    C14 C15 . 1.387(4) ?
    C15 C16 . 1.381(5) ?
    C15 H15A . 0.9300 ?
    C16 C17 . 1.362(5) ?
    C16 H16A . 0.9300 ?
    C17 C18 . 1.382(5) ?
    C18 C19 . 1.379(5) ?
    C18 H18A . 0.9300 ?
    C19 H19A . 0.9300 ?
loop_
    _geom_angle_atom_site_label_1
    _geom_angle_atom_site_label_2
    _geom_angle_atom_site_label_3
    _geom_angle_site_symmetry_1
    _geom_angle_site_symmetry_3
    _geom_angle
    _geom_angle_publ_flag
    C2 O1 C5 . . 110.3(2) ?
    C11 O2 H2 . . 111(3) ?
    C17 O3 H3 . . 112(3) ?
    O1 C2 C8 . . 110.7(3) ?
    O1 C2 C3 . . 105.1(2) ?
    C8 C2 C3 . . 115.2(3) ?
    O1 C2 H2A . . 108.5 ?
    C8 C2 H2A . . 108.5 ?
    C3 C2 H2A . . 108.5 ?
    C6 C3 C4 . . 117.0(4) ?
    C6 C3 C2 . . 114.2(3) ?
    C4 C3 C2 . . 103.0(3) ?
    C6 C3 H3A . . 107.4 ?
    C4 C3 H3A . . 107.4 ?
    C2 C3 H3A . . 107.4 ?
    C3 C4 C5 . . 102.7(3) ?
    C3 C4 C7 . . 116.8(3) ?
    C5 C4 C7 . . 114.0(3) ?
    C3 C4 H4A . . 107.6 ?
    C5 C4 H4A . . 107.6 ?
    C7 C4 H4A . . 107.6 ?
    O1 C5 C14 . . 109.3(2) ?
    O1 C5 C4 . . 104.5(2) ?
    C14 C5 C4 . . 117.4(3) ?
    O1 C5 H5A . . 108.4 ?
    C14 C5 H5A . . 108.4 ?
    C4 C5 H5A . . 108.4 ?
    C3 C6 H6A . . 109.5 ?
    C3 C6 H6B . . 109.5 ?
    H6A C6 H6B . . 109.5 ?
    C3 C6 H6C . . 109.5 ?
    H6A C6 H6C . . 109.5 ?
    H6B C6 H6C . . 109.5 ?
    C4 C7 H7A . . 109.5 ?
    C4 C7 H7B . . 109.5 ?
    H7A C7 H7B . . 109.5 ?
    C4 C7 H7C . . 109.5 ?
    H7A C7 H7C . . 109.5 ?
    H7B C7 H7C . . 109.5 ?
    C9 C8 C13 . . 117.5(3) ?
    C9 C8 C2 . . 121.5(3) ?
    C13 C8 C2 . . 121.0(3) ?
    C8 C9 C10 . . 121.5(3) ?
    C8 C9 H9A . . 119.2 ?
    C10 C9 H9A . . 119.2 ?
    C11 C10 C9 . . 119.6(3) ?
    C11 C10 H10A . . 120.2 ?
    C9 C10 H10A . . 120.2 ?
    C10 C11 C12 . . 120.0(3) ?
    C10 C11 O2 . . 121.6(3) ?
    C12 C11 O2 . . 118.4(3) ?
    C11 C12 C13 . . 119.7(3) ?
    C11 C12 H12A . . 120.1 ?
    C13 C12 H12A . . 120.1 ?
    C8 C13 C12 . . 121.7(3) ?
    C8 C13 H13A . . 119.2 ?
    C12 C13 H13A . . 119.2 ?
    C19 C14 C15 . . 117.4(3) ?
    C19 C14 C5 . . 121.5(3) ?
    C15 C14 C5 . . 121.1(3) ?
    C16 C15 C14 . . 121.1(3) ?
    C16 C15 H15A . . 119.4 ?
    C14 C15 H15A . . 119.4 ?
    C17 C16 C15 . . 120.3(3) ?
    C17 C16 H16A . . 119.9 ?
    C15 C16 H16A . . 119.9 ?
    C16 C17 O3 . . 118.1(3) ?
    C16 C17 C18 . . 120.0(3) ?
    O3 C17 C18 . . 121.9(3) ?
    C19 C18 C17 . . 119.3(3) ?
    C19 C18 H18A . . 120.3 ?
    C17 C18 H18A . . 120.3 ?
    C18 C19 C14 . . 121.8(3) ?
    C18 C19 H19A . . 119.1 ?
    C14 C19 H19A . . 119.1 ?
loop_
    _geom_torsion_atom_site_label_1
    _geom_torsion_atom_site_label_2
    _geom_torsion_atom_site_label_3
    _geom_torsion_atom_site_label_4
    _geom_torsion_site_symmetry_1
    _geom_torsion_site_symmetry_2
    _geom_torsion_site_symmetry_3
    _geom_torsion_site_symmetry_4
    _geom_torsion
    _geom_torsion_publ_flag
    C5 O1 C2 C8 . . . . -131.3(3) ?
    C5 O1 C2 C3 . . . . -6.2(3) ?
    O1 C2 C3 C6 . . . . 155.4(4) ?
    C8 C2 C3 C6 . . . . -82.5(4) ?
    O1 C2 C3 C4 . . . . 27.4(3) ?
    C8 C2 C3 C4 . . . . 149.6(3) ?
    C6 C3 C4 C5 . . . . -163.5(3) ?
    C2 C3 C4 C5 . . . . -37.3(3) ?
    C6 C3 C4 C7 . . . . 71.0(5) ?
    C2 C3 C4 C7 . . . . -162.8(3) ?
    C2 O1 C5 C14 . . . . -143.7(3) ?
    C2 O1 C5 C4 . . . . -17.2(3) ?
    C3 C4 C5 O1 . . . . 34.0(3) ?
    C7 C4 C5 O1 . . . . 161.3(3) ?
    C3 C4 C5 C14 . . . . 155.2(3) ?
    C7 C4 C5 C14 . . . . -77.5(4) ?
    O1 C2 C8 C9 . . . . 44.0(4) ?
    C3 C2 C8 C9 . . . . -75.1(4) ?
    O1 C2 C8 C13 . . . . -137.5(3) ?
    C3 C2 C8 C13 . . . . 103.4(4) ?
    C13 C8 C9 C10 . . . . 1.3(5) ?
    C2 C8 C9 C10 . . . . 179.9(3) ?
    C8 C9 C10 C11 . . . . 0.1(5) ?
    C9 C10 C11 C12 . . . . -1.4(5) ?
    C9 C10 C11 O2 . . . . 179.9(3) ?
    C10 C11 C12 C13 . . . . 1.4(5) ?
    O2 C11 C12 C13 . . . . -179.9(3) ?
    C9 C8 C13 C12 . . . . -1.4(5) ?
    C2 C8 C13 C12 . . . . -179.9(3) ?
    C11 C12 C13 C8 . . . . 0.1(5) ?
    O1 C5 C14 C19 . . . . -124.5(3) ?
    C4 C5 C14 C19 . . . . 116.8(3) ?
    O1 C5 C14 C15 . . . . 54.8(4) ?
    C4 C5 C14 C15 . . . . -63.9(4) ?
    C19 C14 C15 C16 . . . . 0.3(5) ?
    C5 C14 C15 C16 . . . . -179.0(3) ?
    C14 C15 C16 C17 . . . . -0.7(6) ?
    C15 C16 C17 O3 . . . . 178.8(3) ?
    C15 C16 C17 C18 . . . . 0.4(6) ?
    C16 C17 C18 C19 . . . . 0.3(5) ?
    O3 C17 C18 C19 . . . . -178.0(3) ?
    C17 C18 C19 C14 . . . . -0.7(5) ?
    C15 C14 C19 C18 . . . . 0.4(5) ?
    C5 C14 C19 C18 . . . . 179.7(3) ?
loop_
    _geom_hbond_atom_site_label_D
    _geom_hbond_atom_site_label_H
    _geom_hbond_atom_site_label_A
    _geom_hbond_site_symmetry_A
    _geom_hbond_distance_DH
    _geom_hbond_distance_HA
    _geom_hbond_distance_DA
    _geom_hbond_angle_DHA
    _geom_hbond_publ_flag
    O3 H3 O2 1_665 0.92(5) 1.84(5) 2.752(4) 169(5) yes
    O2 H2 O1 2_645 0.90(4) 1.89(4) 2.723(3) 154(3) yes
_iucr_refine_instructions_details
;
TITL LT_7 in P2(1) FINAL
CELL 0.71073   6.4225  12.4973   9.8176  90.000 101.243  90.000
ZERR    2.00   0.0004   0.0007   0.0007   0.000   0.006   0.000
LATT -1
SYMM -X, 0.5+Y, -Z
SFAC C H O
UNIT 36 40 6
TEMP 25
MERG 3
ACTA
BOND $H
CONF
EQIV $1 -x+1, y-1/2, -z
EQIV $2 x+1, y+1, z
HTAB O2  O1_$1
HTAB O3  O2_$2
L.S. 16
BOND
FMAP 2
PLAN 10
WGHT    0.049800
FVAR       6.75894
O1    3    0.657624    0.179058    0.207737    11.00000    0.08382    0.04546 =
         0.04959    0.00358    0.00465   -0.02265
O2    3    0.330111   -0.293009    0.065644    11.00000    0.07778    0.03867 =
         0.05692   -0.00060    0.01995   -0.00913
H2    2    0.376947   -0.303203   -0.013525    11.00000   -1.50000
O3    3    0.921337    0.642647    0.068975    11.00000    0.07935    0.03610 =
         0.10908    0.00851    0.02360   -0.00741
H3    2    1.056177    0.659417    0.057535    11.00000   -1.50000
C2    1    0.562540    0.114230    0.300015    11.00000    0.05516    0.03704 =
         0.05502    0.00193    0.01182   -0.00244
AFIX  13
H2A   2    0.433325    0.149959    0.315502    11.00000   -1.20000
AFIX   0
C3    1    0.724385    0.113022    0.437260    11.00000    0.07006    0.05104 =
         0.05508    0.00355    0.01192   -0.00585
AFIX  13
H3A   2    0.825489    0.055296    0.431282    11.00000   -1.20000
AFIX   0
C4    1    0.839910    0.216636    0.433653    11.00000    0.06268    0.05881 =
         0.05364    0.00560    0.00067   -0.00175
AFIX  13
H4A   2    0.747209    0.273940    0.455078    11.00000   -1.20000
AFIX   0
C5    1    0.853190    0.226874    0.281995    11.00000    0.05266    0.03924 =
         0.06335   -0.00034    0.00985   -0.00019
AFIX  13
H5A   2    0.972679    0.183483    0.265059    11.00000   -1.20000
AFIX   0
C6    1    0.630533    0.091976    0.561938    11.00000    0.10673    0.10898 =
         0.06884    0.01533    0.01342   -0.01949
AFIX 137
H6A   2    0.741894    0.087152    0.642613    11.00000   -1.50000
H6B   2    0.552986    0.025870    0.549811    11.00000   -1.50000
H6C   2    0.536227    0.149339    0.573749    11.00000   -1.50000
AFIX   0
C7    1    1.052794    0.227740    0.533168    11.00000    0.08649    0.09700 =
         0.07728    0.00200   -0.00926   -0.01450
AFIX 137
H7A   2    1.112568    0.296699    0.521167    11.00000   -1.50000
H7B   2    1.147609    0.172845    0.513994    11.00000   -1.50000
H7C   2    1.032315    0.220671    0.627034    11.00000   -1.50000
AFIX   0
C8    1    0.503084    0.006302    0.237315    11.00000    0.05471    0.03429 =
         0.04893    0.00313    0.01089   -0.00236
C9    1    0.638787   -0.050604    0.171657    11.00000    0.05487    0.04798 =
         0.07005   -0.00604    0.02159   -0.00897
AFIX  43
H9A   2    0.769965   -0.021365    0.165939    11.00000   -1.20000
AFIX   0
C10   1    0.584138   -0.150680    0.113788    11.00000    0.05778    0.05305 =
         0.06660   -0.00540    0.02486    0.00242
AFIX  43
H10A  2    0.678010   -0.187837    0.070008    11.00000   -1.20000
AFIX   0
C11   1    0.391328   -0.194149    0.121669    11.00000    0.05884    0.03058 =
         0.04611    0.00485    0.01277   -0.00293
C12   1    0.255265   -0.140018    0.189117    11.00000    0.05635    0.04347 =
         0.07348   -0.00232    0.02529   -0.01166
AFIX  43
H12A  2    0.125420   -0.170108    0.196336    11.00000   -1.20000
AFIX   0
C13   1    0.311993   -0.040725    0.246186    11.00000    0.06159    0.04796 =
         0.06716   -0.00691    0.02574   -0.00351
AFIX  43
H13A  2    0.218933   -0.004657    0.291764    11.00000   -1.20000
AFIX   0
C14   1    0.875174    0.337178    0.227031    11.00000    0.05126    0.03777 =
         0.05026   -0.00304    0.00761   -0.00516
C15   1    0.715774    0.412709    0.222978    11.00000    0.05382    0.04321 =
         0.08120   -0.00147    0.01912   -0.00552
AFIX  43
H15A  2    0.594317    0.394830    0.256294    11.00000   -1.20000
AFIX   0
C16   1    0.734320    0.513994    0.170325    11.00000    0.05699    0.03989 =
         0.08798    0.00258    0.01535   -0.00059
AFIX  43
H16A  2    0.625008    0.563243    0.167511    11.00000   -1.20000
AFIX   0
C17   1    0.912046    0.542044    0.122508    11.00000    0.06046    0.03135 =
         0.06415   -0.00555    0.00729   -0.00715
C18   1    1.074227    0.468796    0.125778    11.00000    0.05382    0.04524 =
         0.06388   -0.00770    0.01763   -0.00553
AFIX  43
H18A  2    1.196217    0.487664    0.093693    11.00000   -1.20000
AFIX   0
C19   1    1.053333    0.367474    0.177088    11.00000    0.05075    0.03750 =
         0.06816   -0.00451    0.01551   -0.00005
AFIX  43
H19A  2    1.162072    0.318157    0.178129    11.00000   -1.20000
HKLF 4
REM  LT_7 in P2(1) FINAL
REM R1 =  0.0444 for   1107 Fo > 4sig(Fo)  and  0.0752 for all   1592 data
REM    198 parameters refined using      1 restraints
END
WGHT      0.0501      0.0000
REM Highest difference peak  0.187,  deepest hole -0.180,  1-sigma level  0.034
Q1    1   0.8449  0.0228  0.4871  11.00000  0.05    0.19
Q2    1   0.5522  0.5587  0.0823  11.00000  0.05    0.11
Q3    1   0.3904  0.2573  0.3652  11.00000  0.05    0.11
Q4    1   0.6801  0.6682  0.0998  11.00000  0.05    0.11
Q5    1   0.9613  0.4002  0.4042  11.00000  0.05    0.11
Q6    1   0.7545  0.0725  0.0863  11.00000  0.05    0.11
Q7    1   0.6129 -0.1683  0.3202  11.00000  0.05    0.10
Q8    1   0.3991  0.1928  0.1196  11.00000  0.05    0.10
Q9    1   0.6526 -0.2823 -0.0070  11.00000  0.05    0.10
Q10   1   0.6860  0.3183  0.4515  11.00000  0.05    0.10
;
data_global
_journal_date_recd_electronic     2012-08-17
_journal_date_accepted     2012-09-14
_journal_name_full     'Acta Crystallographica, Section E'
_journal_year     2012
_journal_volume     68
_journal_issue     10
_journal_page_first     o3019
_journal_page_last     o3020
_journal_paper_category     QO
_journal_paper_doi     10.1107/S1600536812039359
_journal_coeditor_code     MW2082
_publ_contact_author_name     'Sylvain Bernes'
_publ_contact_author_address
;
DEP Facultad de Ciencias Qu\'imicas, UANL
Guerrero y Progreso S/N
Col. Trevi\~no
64570 Monterrey, NL
Mexico
;
_publ_contact_author_email     sylvain_bernes@hotmail.com
_publ_contact_author_fax     ?
_publ_contact_author_phone     ?
_publ_section_title
;\
4,4'-[<i>rel</i>-(2<i>R</i>,3<i>R</i>,4<i>R</i>,5<i>R</i>)-3,4-\
Dimethyltetrahydrofuran-2,5-diyl]diphenol
;
loop_
    _publ_author_name
    _publ_author_address
    "Favela-Hern\'andez, Juan Manuel de Jes\'us"
;
Facultad de Ciencias Qu\'imicas
Universidad Aut\'onoma de Nuevo Le\'on, UANL
Avenida Universidad S/N
Ciudad Universitaria
San Nicol\'as de los Garza
Nuevo Le\'on CP 66451
Mexico
;
    "Camacho-Corona, Mar\'ia del Rayo"
;
Facultad de Ciencias Qu\'imicas
Universidad Aut\'onoma de Nuevo Le\'on, UANL
Avenida Universidad S/N
Ciudad Universitaria
San Nicol\'as de los Garza
Nuevo Le\'on CP 66451
Mexico
;
    "Bern\`es, Sylvain"
;
Facultad de Ciencias Qu\'imicas
Universidad Aut\'onoma de Nuevo Le\'on, UANL
Avenida Universidad S/N
Ciudad Universitaria
San Nicol\'as de los Garza
Nuevo Le\'on CP 66451
Mexico
;
    "Flores-Alamo, Marcos"
;
Facultad de Qu\'imica
Universidad Nacional Aut\'onoma de M\'exico
M\'exico DF 04510
Mexico
;
_exptl_special_details     ?
