# Supplementary material for: 4,4′-[(2R*,3R*,4R*,5R*)-3,4-Dimethyl­tetra­hydro­furan-2,5-di­yl]diphenol
Source: Acta Crystallogr Sect E Struct Rep Online. 2012 Sep 26;68(Pt 10):o3019–20. doi: 10.1107/S1600536812039359 (PMC3470375; doi:10.1107/S1600536812039359)
Supplement: Supplementary file 2 [file e-68-o3019-Isup2.hkl]

# 
# h,k,l, Fc-squared, Fo-squared, sigma(Fo-squared) and status flag 
# 
data_I
_shelx_title ' LT_7 in P2(1)' 
_shelx_refln_list_code          4 
_shelx_F_calc_maximum       67.63 
_exptl_crystal_F_000       304.00 
_reflns_d_resolution_high  0.8090 
 
loop_ 
 _symmetry_equiv_pos_as_xyz 
 'x, y, z' 
 '-x, y+1/2, -z' 
 
_cell_length_a     6.4225 
_cell_length_b    12.4973 
_cell_length_c     9.8176 
_cell_angle_alpha  90.000 
_cell_angle_beta  101.243 
_cell_angle_gamma  90.000 
 
_shelx_F_squared_multiplier     1.000 
 
loop_ 
 _refln_index_h 
 _refln_index_k 
 _refln_index_l 
 _refln_F_squared_calc 
 _refln_F_squared_meas 
 _refln_F_squared_sigma 
 _refln_observed_status 
   2   0   0       83.93       94.00      2.67 o 
   3   0   0      380.69      369.25     14.12 o 
   4   0   0      131.99      126.14     10.73 o 
   5   0   0       94.63       91.69     11.47 o 
   6   0   0       11.39       13.71      4.83 o 
   7   0   0        0.12       -3.02      3.46 o 
   1   1   0     3500.98     3098.59     85.73 o 
   2   1   0     1120.16      998.40     12.39 o 
   3   1   0      360.97      359.58      8.49 o 
   4   1   0       49.07       45.61      4.17 o 
   5   1   0      105.10      111.23      4.22 o 
   6   1   0       44.31       42.53      2.59 o 
   7   1   0        5.06        5.16      2.50 o 
   1   2   0      344.56      295.05      4.10 o 
   2   2   0       35.37       32.44      1.68 o 
   3   2   0        1.21        0.75      0.31 o 
   4   2   0      161.28      168.59      3.76 o 
   5   2   0       38.70       41.88      3.04 o 
   6   2   0       12.63       11.94      2.83 o 
   7   2   0        6.60        6.54      2.53 o 
   1   3   0      484.89      428.81      8.01 o 
   2   3   0      865.89      889.96      6.73 o 
   3   3   0      319.28      347.92      4.86 o 
   4   3   0        5.93        6.35      0.74 o 
   5   3   0       42.64       44.84      2.27 o 
   6   3   0       14.10       13.18      2.23 o 
   7   3   0        8.84        6.35      2.52 o 
   0   4   0      497.18      463.70      8.06 o 
   1   4   0       38.19       38.69      1.82 o 
   2   4   0      108.26      113.00      3.42 o 
   3   4   0      233.73      251.90      5.08 o 
   4   4   0        7.66        5.82      0.96 o 
   5   4   0       18.57       21.33      1.91 o 
   6   4   0       61.17       68.47      4.57 o 
   7   4   0        5.29        7.89      3.15 o 
   1   5   0       75.70       83.78      2.59 o 
   2   5   0       15.03       17.18      1.29 o 
   3   5   0       10.59       10.48      0.90 o 
   4   5   0       13.51       11.78      1.18 o 
   5   5   0       40.77       40.08      2.15 o 
   6   5   0        0.19       -2.57      2.57 o 
   7   5   0       10.02       10.71      3.23 o 
   0   6   0      619.81      739.91     12.58 o 
   1   6   0      105.76      111.93      3.26 o 
   2   6   0       56.49       53.42      2.17 o 
   3   6   0       13.74       12.77      1.02 o 
   4   6   0        0.79        0.88      0.45 o 
   5   6   0        6.88        5.41      1.18 o 
   6   6   0        5.14        2.87      2.22 o 
   7   6   0        2.33       -0.79      3.50 o 
   1   7   0      252.78      248.34      5.43 o 
   2   7   0       67.71       70.28      2.66 o 
   3   7   0       13.94       11.66      1.16 o 
   4   7   0        8.45        7.40      1.05 o 
   5   7   0       57.45       60.79      4.19 o 
   6   7   0        4.41        3.79      1.81 o 
   0   8   0      326.34      330.55     10.23 o 
   1   8   0       43.37       42.36      2.12 o 
   2   8   0       45.03       40.43      2.21 o 
   3   8   0       70.50       74.01      3.12 o 
   4   8   0      153.24      160.03      4.57 o 
   5   8   0        3.75        5.44      2.33 o 
   6   8   0        8.81        5.27      2.76 o 
   1   9   0      227.44      233.29      6.38 o 
   2   9   0       63.84       61.95      4.45 o 
   3   9   0      150.42      155.23      5.35 o 
   4   9   0       39.64       40.32      2.88 o 
   5   9   0        4.30        3.99      2.25 o 
   6   9   0       19.30       24.98      3.53 o 
   0  10   0       88.08       89.00      5.99 o 
   1  10   0      154.13      161.13      6.64 o 
   2  10   0       10.78        8.94      1.90 o 
   3  10   0       24.60       24.73      2.83 o 
   4  10   0       11.15        9.81      1.67 o 
   5  10   0        5.79        9.23      3.46 o 
   1  11   0       12.84       12.15      2.82 o 
   2  11   0       65.67       70.95      4.89 o 
   3  11   0        7.84        7.94      2.02 o 
   4  11   0       16.55       13.54      2.42 o 
   5  11   0        1.85        9.06      3.09 o 
   0  12   0       57.54       49.89      7.44 o 
   1  12   0       64.73       67.44      6.30 o 
   2  12   0        5.82        7.94      2.35 o 
   3  12   0       16.89       15.70      2.39 o 
   4  12   0       14.48       14.01      3.44 o 
   1  13   0        5.70        2.15      1.64 o 
   2  13   0        0.72        0.27      1.50 o 
   3  13   0       16.76       17.67      2.59 o 
   4  13   0        8.46        9.30      6.81 o 
   0  14   0        3.82        0.72      2.20 o 
   1  14   0        1.24       -0.81      1.86 o 
   2  14   0        0.05        1.89      1.94 o 
   3  14   0        3.72        8.26      3.50 o 
   1  15   0        0.33        4.15      2.69 o 
  -7   0   1        2.08       11.21      4.51 o 
  -6   0   1        1.58        0.83      2.97 o 
  -5   0   1        0.01       -0.34      0.34 o 
  -4   0   1        7.62        5.52      0.73 o 
  -3   0   1       33.31       30.89      1.85 o 
  -2   0   1       16.77       18.77      1.01 o 
  -1   0   1     1353.87     1409.84     11.69 o 
   1   0   1     1029.81      909.70      7.96 o 
   2   0   1       31.75       34.61      1.54 o 
   3   0   1      514.85      559.10      7.52 o 
   4   0   1       87.88       82.60      3.25 o 
   5   0   1       43.62       44.08      2.64 o 
   6   0   1       67.62       60.85      8.29 o 
   7   0   1       11.12        8.81      4.05 o 
  -7   1   1        5.50        4.93      2.30 o 
  -6   1   1       63.39       64.20      2.72 o 
  -5   1   1       24.61       21.80      2.03 o 
  -4   1   1        2.03        1.36      0.49 o 
  -3   1   1      193.43      201.35      4.81 o 
  -2   1   1      229.77      240.55      4.99 o 
  -1   1   1     4573.25     4238.04     14.77 o 
   1   1   1     1317.79     1241.02      5.26 o 
   2   1   1      182.36      184.17      2.03 o 
   3   1   1       36.58       35.43      1.22 o 
   4   1   1       58.85       57.84      1.87 o 
   5   1   1       23.43       24.49      2.22 o 
   6   1   1        5.41        5.42      1.33 o 
   7   1   1        4.60        4.03      4.13 o 
  -7   2   1        8.59        8.18      3.15 o 
  -6   2   1        4.79        3.65      1.28 o 
  -5   2   1      127.06      126.06      5.09 o 
  -4   2   1       42.08       47.40      2.50 o 
  -3   2   1       25.02       22.93      1.19 o 
  -2   2   1      486.73      485.48      6.31 o 
  -1   2   1     1328.37     1165.52      6.82 o 
   0   2   1     1239.98     1054.08     22.44 o 
   1   2   1     2042.34     1869.48      8.20 o 
   2   2   1      188.98      166.77      3.01 o 
   3   2   1      219.96      198.85      5.71 o 
   4   2   1       19.89       25.31      1.50 o 
   5   2   1        8.04        5.34      1.56 o 
   6   2   1        7.19        6.87      1.53 o 
   7   2   1        4.10        2.07      2.30 o 
  -7   3   1       10.62       13.08      3.88 o 
  -6   3   1       42.31       49.28      3.84 o 
  -5   3   1       27.96       26.45      2.62 o 
  -4   3   1        9.28        8.31      0.83 o 
  -3   3   1      145.05      156.34      3.45 o 
  -2   3   1     1072.09     1030.65      7.05 o 
  -1   3   1     1085.57     1016.31      6.85 o 
   0   3   1      238.36      223.90      3.85 o 
   1   3   1      523.19      507.77      5.76 o 
   2   3   1        2.24        1.30      0.44 o 
   3   3   1      257.01      263.37      3.06 o 
   4   3   1      231.21      244.01      5.23 o 
   5   3   1       17.64       19.32      1.59 o 
   6   3   1       15.88       14.73      2.22 o 
   7   3   1        0.77        0.09      3.05 o 
  -7   4   1        2.98       -0.97      4.18 o 
  -6   4   1        7.15        3.62      1.61 o 
  -5   4   1        4.24        4.31      0.69 o 
  -4   4   1        3.40        2.35      0.71 o 
  -3   4   1      256.77      278.40      4.02 o 
  -2   4   1      540.89      529.97      5.38 o 
  -1   4   1      736.24      673.69      6.28 o 
   0   4   1       51.05       60.97      2.53 o 
   1   4   1      403.13      410.50      5.90 o 
   2   4   1      263.21      265.92      4.42 o 
   3   4   1       66.05       62.31      1.83 o 
   4   4   1        1.47        1.32      0.95 o 
   5   4   1       29.98       32.92      2.33 o 
   6   4   1       18.94       22.81      2.83 o 
   7   4   1        1.21        1.68      2.03 o 
  -7   5   1        3.29        3.29      5.55 o 
  -6   5   1       16.34       18.04      2.59 o 
  -5   5   1       36.15       36.83      1.98 o 
  -4   5   1       43.91       42.41      2.32 o 
  -3   5   1       39.92       44.10      1.78 o 
  -2   5   1       57.99       55.72      1.98 o 
  -1   5   1       39.25       35.89      1.70 o 
   0   5   1      406.04      416.69      6.93 o 
   1   5   1      500.94      504.27      7.23 o 
   2   5   1      132.46      147.74      3.67 o 
   3   5   1      163.22      160.21      3.27 o 
   4   5   1       74.39       76.47      2.87 o 
   5   5   1        3.17        2.05      1.06 o 
   6   5   1       15.31       17.27      2.56 o 
   7   5   1        1.35        2.42      2.42 o 
  -7   6   1        2.85        8.12      5.02 o 
  -6   6   1        3.31        2.25      3.48 o 
  -5   6   1        8.74       10.30      1.42 o 
  -4   6   1       25.10       21.05      1.39 o 
  -3   6   1        6.62        5.84      0.85 o 
  -2   6   1      146.93      155.34      3.54 o 
  -1   6   1      392.76      435.60      6.16 o 
   0   6   1      777.78      782.92      9.17 o 
   1   6   1       39.47       41.23      2.36 o 
   2   6   1       11.39       11.11      1.17 o 
   3   6   1       92.90      102.28      3.86 o 
   4   6   1       11.86       10.47      0.97 o 
   5   6   1       30.69       28.57      2.90 o 
   6   6   1        6.98        7.78      1.98 o 
   7   6   1        0.23        1.55      2.19 o 
  -7   7   1        2.25       -1.98      2.47 o 
  -6   7   1        1.92        0.68      4.31 o 
  -5   7   1       13.25       18.10      2.37 o 
  -4   7   1        5.56        4.65      0.92 o 
  -3   7   1       29.77       29.89      1.92 o 
  -2   7   1       25.53       30.10      1.78 o 
  -1   7   1      471.41      513.66      6.67 o 
   0   7   1      157.23      168.76      4.65 o 
   1   7   1      110.95      114.99      3.24 o 
   2   7   1      130.22      139.18      3.52 o 
   3   7   1        3.43        2.52      1.17 o 
   4   7   1      168.55      161.99      3.83 o 
   5   7   1        1.92        0.57      1.14 o 
   6   7   1        4.02        1.17      1.72 o 
  -6   8   1        1.14       -0.94      1.58 o 
  -5   8   1       27.83       27.37      6.58 o 
  -4   8   1      187.04      185.13      5.30 o 
  -3   8   1       29.79       31.43      2.36 o 
  -2   8   1       29.25       33.48      1.97 o 
  -1   8   1       81.10       84.50      2.73 o 
   0   8   1       65.23       62.56      3.10 o 
   1   8   1      238.32      244.35      4.69 o 
   2   8   1        3.56        2.60      0.90 o 
   3   8   1       80.28       79.77      3.92 o 
   4   8   1       95.26       97.15      3.50 o 
   5   8   1        9.51       10.21      2.49 o 
   6   8   1        5.83        8.07      4.83 o 
  -6   9   1        0.15        2.56      3.62 o 
  -5   9   1        1.06       -0.12      5.44 o 
  -4   9   1       45.68       45.90      3.42 o 
  -3   9   1      245.43      255.31      7.91 o 
  -2   9   1      182.52      174.40      5.58 o 
  -1   9   1       47.84       51.15      2.74 o 
   0   9   1       38.30       39.54      2.44 o 
   1   9   1      152.76      162.27      5.41 o 
   2   9   1       65.01       59.59      4.16 o 
   3   9   1      201.99      200.21      7.64 o 
   4   9   1       20.53       18.14      2.58 o 
   5   9   1        8.68       13.18      2.58 o 
   6   9   1        4.08        2.32      1.88 o 
  -6  10   1       15.55       15.19      3.52 o 
  -5  10   1       19.76       22.57      3.70 o 
  -4  10   1        3.88        1.96      1.61 o 
  -3  10   1       71.67       70.85      4.53 o 
  -2  10   1       62.55       65.73      4.36 o 
  -1  10   1      147.31      146.05      5.43 o 
   0  10   1       36.73       40.70      2.94 o 
   1  10   1       53.05       48.70      3.83 o 
   2  10   1       55.62       55.40      3.48 o 
   3  10   1       25.78       26.28      4.53 o 
   4  10   1        5.29        3.81      1.35 o 
   5  10   1       25.42       37.14      5.12 o 
  -5  11   1        1.75        2.46      1.78 o 
  -4  11   1        0.63        0.19      2.80 o 
  -3  11   1        0.30       -0.69      1.60 o 
  -2  11   1      193.20      194.85      7.68 o 
  -1  11   1        5.94        5.03      2.97 o 
   0  11   1        0.17       -1.35      1.64 o 
   1  11   1        3.53        2.73      2.29 o 
   2  11   1       84.51       85.62      5.41 o 
   3  11   1       12.79       16.54      2.76 o 
   4  11   1        1.65        1.74      1.35 o 
   5  11   1        6.86        3.74      3.19 o 
  -4  12   1        4.23        3.94      1.70 o 
  -3  12   1        5.81        3.90      1.68 o 
  -2  12   1       25.08       23.04      4.61 o 
  -1  12   1       50.28       50.15      5.37 o 
   0  12   1       12.74        9.34      2.80 o 
   1  12   1       16.80       18.98      3.48 o 
   2  12   1       56.96       53.44      6.38 o 
   3  12   1       21.49       23.83      8.25 o 
   4  12   1       21.50       24.77      4.46 o 
  -4  13   1        0.75        1.83      2.15 o 
  -3  13   1       22.50       28.33      3.53 o 
  -2  13   1        2.66        3.41      2.81 o 
  -1  13   1       16.13       14.04      3.33 o 
   0  13   1       36.80       45.24      5.49 o 
   1  13   1       13.45       11.48      5.08 o 
   2  13   1       31.64       29.53      5.09 o 
   3  13   1       13.64       16.51      2.42 o 
   4  13   1        4.71        1.33      3.65 o 
  -3  14   1        8.73        8.86      4.28 o 
  -2  14   1        5.83        1.56      7.32 o 
  -1  14   1        0.06       -0.60      2.31 o 
   0  14   1        4.43        7.60      2.87 o 
   1  14   1       12.25        7.04      6.84 o 
   2  14   1        0.70        2.98      3.69 o 
   3  14   1        4.34        3.85      2.58 o 
  -1  15   1        1.83        2.40      5.37 o 
   0  15   1        0.89       -0.35      2.65 o 
   1  15   1        1.55       -1.53      2.41 o 
  -7   0   2        0.05        1.75      3.06 o 
  -6   0   2        0.40       -0.27      3.33 o 
  -5   0   2       47.93       49.93      2.81 o 
  -4   0   2       21.40       18.85      1.69 o 
  -3   0   2        0.58        0.65      0.61 o 
  -2   0   2      552.99      518.68     10.01 o 
  -1   0   2      595.93      600.57     10.64 o 
   0   0   2     1471.14     1346.39     16.29 o 
   1   0   2      282.79      296.26      7.16 o 
   2   0   2       25.15       27.52      1.49 o 
   3   0   2       29.23       25.01      1.60 o 
   4   0   2        0.29        0.19      0.27 o 
   5   0   2        6.66        6.56      1.40 o 
   6   0   2        2.88        2.61      2.93 o 
   7   0   2        8.36       11.52      4.53 o 
  -7   1   2        1.59        2.38      2.39 o 
  -6   1   2       23.80       20.25      2.43 o 
  -5   1   2       62.49       60.18      4.00 o 
  -4   1   2       11.57       11.74      0.97 o 
  -3   1   2      222.65      245.56      5.47 o 
  -2   1   2      181.04      169.57      2.73 o 
  -1   1   2      131.06      120.77      3.73 o 
   0   1   2     2085.75     2021.35     14.71 o 
   1   1   2     4140.04     3908.84     11.43 o 
   2   1   2      297.92      283.14      2.92 o 
   3   1   2      312.85      337.26      3.78 o 
   4   1   2       58.95       58.21      2.24 o 
   5   1   2       36.72       40.63      2.25 o 
   6   1   2       37.45       44.56      3.30 o 
   7   1   2        5.23        5.19      2.58 o 
  -7   2   2        3.93        0.43      2.84 o 
  -6   2   2       25.98       26.32      2.09 o 
  -5   2   2      134.14      134.11      3.87 o 
  -4   2   2      146.49      159.50      5.95 o 
  -3   2   2       33.29       34.58      1.41 o 
  -2   2   2      695.50      717.11      5.42 o 
  -1   2   2      487.41      433.63      4.57 o 
   0   2   2     2833.71     2584.53     34.72 o 
   1   2   2     1718.44     1640.66      7.73 o 
   2   2   2       15.35       15.03      0.87 o 
   3   2   2      143.51      142.43      2.33 o 
   4   2   2       67.51       65.68      2.03 o 
   5   2   2        5.13        4.85      0.91 o 
   6   2   2        2.80        1.52      2.01 o 
   7   2   2        0.56       -1.83      2.72 o 
  -7   3   2        2.65        3.19      7.09 o 
  -6   3   2       73.73       77.13      5.74 o 
  -5   3   2        3.49        4.08      0.78 o 
  -4   3   2       27.78       28.25      1.78 o 
  -3   3   2       38.58       37.25      1.37 o 
  -2   3   2       30.87       32.54      1.32 o 
  -1   3   2      182.69      193.81      3.05 o 
   0   3   2       93.69       82.14      3.46 o 
   1   3   2       69.61       57.86      1.96 o 
   2   3   2       89.72       96.04      2.11 o 
   3   3   2       74.49       77.22      2.14 o 
   4   3   2       27.28       24.42      1.21 o 
   5   3   2       14.10       19.98      1.72 o 
   6   3   2        6.04        7.25      3.28 o 
   7   3   2        1.92        6.27      2.63 o 
  -7   4   2        3.22        4.35      2.27 o 
  -6   4   2       15.63       16.26      3.41 o 
  -5   4   2        7.09        6.11      1.11 o 
  -4   4   2        5.56        5.88      0.65 o 
  -3   4   2      298.79      311.35      4.40 o 
  -2   4   2      481.83      513.72      5.04 o 
  -1   4   2      384.60      378.18      4.35 o 
   0   4   2       36.35       40.61      1.68 o 
   1   4   2      138.13      136.51      3.66 o 
   2   4   2       18.10       20.94      1.26 o 
   3   4   2      178.71      180.12      3.49 o 
   4   4   2        1.25        1.67      0.53 o 
   5   4   2       34.93       40.60      2.57 o 
   6   4   2        3.40        6.98      1.74 o 
   7   4   2        0.15        0.14      2.73 o 
  -7   5   2        2.61        1.86      2.82 o 
  -6   5   2       19.63       20.61      4.22 o 
  -5   5   2        5.75        5.01      1.04 o 
  -4   5   2        3.46        3.77      0.70 o 
  -3   5   2       46.37       50.91      1.98 o 
  -2   5   2      154.67      170.30      3.48 o 
  -1   5   2      194.53      199.14      3.80 o 
   0   5   2        3.72        5.02      0.92 o 
   1   5   2      143.82      172.45      4.47 o 
   2   5   2       59.41       53.82      2.07 o 
   3   5   2        7.91        8.61      0.85 o 
   4   5   2       23.21       23.33      1.40 o 
   5   5   2        6.38        8.44      1.47 o 
   6   5   2        5.60        5.44      1.84 o 
  -7   6   2        6.52        8.25      2.95 o 
  -6   6   2       15.83       19.84      2.61 o 
  -5   6   2        7.63        7.83      1.74 o 
  -4   6   2        0.45        0.97      0.67 o 
  -3   6   2        1.26        0.49      0.58 o 
  -2   6   2       15.85       16.61      1.27 o 
  -1   6   2       56.47       62.08      2.35 o 
   0   6   2      181.72      184.60      4.99 o 
   1   6   2      154.86      155.69      4.59 o 
   2   6   2       13.44       13.58      1.37 o 
   3   6   2       30.92       30.59      1.72 o 
   4   6   2       23.20       23.27      1.41 o 
   5   6   2       18.86       17.82      3.18 o 
   6   6   2        6.00        3.63      1.59 o 
  -7   7   2        0.17        1.48      1.51 o 
  -6   7   2        3.22        5.66      2.37 o 
  -5   7   2        1.38        0.67      0.42 o 
  -4   7   2       18.17       20.34      1.61 o 
  -3   7   2       46.11       44.35      2.31 o 
  -2   7   2       10.47        9.68      1.11 o 
  -1   7   2       66.09       66.53      2.62 o 
   0   7   2       35.97       37.36      2.65 o 
   1   7   2       57.83       60.52      2.58 o 
   2   7   2       85.27       83.71      3.38 o 
   3   7   2       23.64       21.81      1.64 o 
   4   7   2       42.93       42.63      1.98 o 
   5   7   2       11.13       11.05      2.28 o 
   6   7   2        2.91        2.11      1.69 o 
  -6   8   2        0.99        4.30      2.07 o 
  -5   8   2        8.36        7.99      4.39 o 
  -4   8   2      140.13      146.00      7.35 o 
  -3   8   2       64.79       70.96      3.48 o 
  -2   8   2       40.79       42.69      2.40 o 
  -1   8   2       58.89       60.30      2.32 o 
   0   8   2        0.32        0.51      0.72 o 
   1   8   2      289.08      297.37      6.06 o 
   2   8   2      151.20      148.80      5.28 o 
   3   8   2       47.36       45.33      2.60 o 
   4   8   2       34.63       31.17      1.95 o 
   5   8   2        6.96        5.83      3.89 o 
   6   8   2        3.56        0.97      2.89 o 
  -6   9   2        5.07        3.46      4.75 o 
  -5   9   2        6.62        3.13      3.32 o 
  -4   9   2        7.60        5.60      1.56 o 
  -3   9   2       81.29       74.22      4.40 o 
  -2   9   2        1.96        1.67      1.05 o 
  -1   9   2       94.10       96.31      4.72 o 
   0   9   2       97.59      101.10      4.90 o 
   1   9   2       22.26       19.40      2.27 o 
   2   9   2      129.09      127.44      6.10 o 
   3   9   2        6.60        7.82      1.61 o 
   4   9   2        9.56        7.14      2.48 o 
   5   9   2        0.17       -0.17      1.85 o 
  -6  10   2        2.56        9.03      4.58 o 
  -5  10   2       16.99       13.13      3.13 o 
  -4  10   2       19.18       18.06      2.50 o 
  -3  10   2      146.53      153.28      6.53 o 
  -2  10   2      123.41      125.22      6.16 o 
  -1  10   2       55.67       53.44      3.82 o 
   0  10   2        7.58        8.29      1.81 o 
   1  10   2       16.64       15.56      2.15 o 
   2  10   2       22.54       22.90      2.38 o 
   3  10   2       47.69       44.28      5.87 o 
   4  10   2       19.25       21.76      3.33 o 
   5  10   2       14.18       12.87      2.55 o 
  -5  11   2        0.76       -0.46      1.57 o 
  -4  11   2       11.50        7.57      1.91 o 
  -3  11   2       15.99       17.23      2.78 o 
  -2  11   2      127.55      123.29      6.13 o 
  -1  11   2      110.45      119.85      7.77 o 
   0  11   2       58.49       59.60      4.15 o 
   1  11   2       19.37       16.53      2.42 o 
   2  11   2        4.01        2.92      1.65 o 
   3  11   2        9.43        8.90      3.82 o 
   4  11   2       21.41       27.61      3.52 o 
   5  11   2        5.52        7.27      2.59 o 
  -4  12   2        1.45        0.48      2.47 o 
  -3  12   2       10.32        7.37      2.02 o 
  -2  12   2       14.74       16.52      4.06 o 
  -1  12   2       29.53       27.18      4.15 o 
   0  12   2       53.54       49.98      7.58 o 
   1  12   2       36.41       36.75      4.83 o 
   2  12   2       17.97       18.59      3.58 o 
   3  12   2        0.68        1.26      4.70 o 
   4  12   2        1.11       -0.74      1.78 o 
  -4  13   2       13.45       16.27      3.74 o 
  -3  13   2        0.75        0.18      1.76 o 
  -2  13   2        0.73       -1.28      2.10 o 
  -1  13   2        7.62        6.07      6.46 o 
   0  13   2       31.38       32.88      4.70 o 
   1  13   2        3.01        0.51      2.60 o 
   2  13   2       13.66        8.69      2.97 o 
   3  13   2        3.32        2.90      2.00 o 
  -3  14   2        4.16        3.53      2.46 o 
  -2  14   2        3.99        3.19      2.50 o 
  -1  14   2        0.62        6.00      7.15 o 
   0  14   2        7.11       13.30      3.71 o 
   1  14   2        1.02       -2.44      2.44 o 
   2  14   2        1.63        2.05      3.30 o 
  -1  15   2        0.56       -2.73      2.73 o 
   0  15   2        2.20        0.39      2.41 o 
   1  15   2        0.18        5.24      2.40 o 
  -7   0   3        4.24       -3.02      3.14 o 
  -6   0   3       13.84       11.79      2.67 o 
  -5   0   3       20.19       19.16      1.83 o 
  -4   0   3        0.36        0.76      1.04 o 
  -3   0   3       81.06       93.76      5.31 o 
  -2   0   3      206.75      196.01      5.70 o 
  -1   0   3        3.56        2.78      1.47 o 
   0   0   3     4248.67     4145.00     21.23 o 
   1   0   3      170.47      156.86      3.28 o 
   2   0   3      619.64      614.29      8.25 o 
   3   0   3      194.16      188.27      4.51 o 
   4   0   3        4.20        4.54      0.83 o 
   5   0   3       53.69       63.68      4.21 o 
   6   0   3       10.35       13.46      4.47 o 
   7   0   3        3.58        1.10      3.39 o 
  -7   1   3        7.71       13.18      3.62 o 
  -6   1   3       40.50       37.40      2.71 o 
  -5   1   3       81.82       81.42      2.22 o 
  -4   1   3      144.87      135.33      3.29 o 
  -3   1   3      163.56      169.88      3.34 o 
  -2   1   3      139.06      156.31      3.48 o 
  -1   1   3       25.70       22.98      2.21 o 
   0   1   3     3555.02     3282.86     13.31 o 
   1   1   3       82.12       76.16      2.14 o 
   2   1   3      400.16      408.55      4.24 o 
   3   1   3      266.04      269.56      3.48 o 
   4   1   3       67.90       71.18      2.06 o 
   5   1   3        2.88        1.54      0.55 o 
   6   1   3        4.73        0.64      1.90 o 
   7   1   3       14.21       12.37      3.54 o 
  -7   2   3        6.22        6.03      3.68 o 
  -6   2   3        7.22        3.99      1.56 o 
  -5   2   3      104.97      100.21      4.49 o 
  -4   2   3       48.30       47.54      2.16 o 
  -3   2   3        2.76        3.39      0.67 o 
  -2   2   3      695.63      701.62      6.73 o 
  -1   2   3      102.04      109.73      4.67 o 
   0   2   3      972.31      935.71     34.22 o 
   1   2   3       98.66       99.38      1.77 o 
   2   2   3      706.54      706.83      5.66 o 
   3   2   3        1.97        0.53      0.51 o 
   4   2   3       10.37       11.03      0.88 o 
   5   2   3        5.25        5.81      1.22 o 
   6   2   3       11.82       15.83      3.26 o 
   7   2   3        0.68        3.26      2.93 o 
  -7   3   3        0.44       -1.77      2.85 o 
  -6   3   3       20.47       18.35      2.24 o 
  -5   3   3        8.95        7.44      1.08 o 
  -4   3   3       13.31       12.51      1.10 o 
  -3   3   3      377.75      429.32      8.94 o 
  -2   3   3      203.96      238.87      4.53 o 
  -1   3   3       16.46       14.10      1.02 o 
   0   3   3       94.85       95.22      3.52 o 
   1   3   3       20.37       21.48      1.14 o 
   2   3   3       20.31       21.04      1.19 o 
   3   3   3       88.09       90.38      2.30 o 
   4   3   3       10.47       10.49      1.01 o 
   5   3   3        1.13        0.76      0.76 o 
   6   3   3        0.23        0.32      1.26 o 
   7   3   3        0.79       -1.96      2.11 o 
  -7   4   3        3.32        1.47      2.24 o 
  -6   4   3        9.49        9.48      1.56 o 
  -5   4   3       10.99        9.63      1.47 o 
  -4   4   3       30.33       30.82      1.49 o 
  -3   4   3       85.23       94.38      2.61 o 
  -2   4   3       50.62       55.15      2.29 o 
  -1   4   3      148.53      159.72      3.06 o 
   0   4   3       30.62       36.48      2.41 o 
   1   4   3       24.92       22.85      1.15 o 
   2   4   3      113.79      110.18      2.83 o 
   3   4   3        2.06        1.65      0.64 o 
   4   4   3       21.74       21.46      1.61 o 
   5   4   3        3.32        2.32      0.76 o 
   6   4   3        1.61        0.47      1.37 o 
  -7   5   3        4.36        2.37      4.11 o 
  -6   5   3        4.67        2.42      1.49 o 
  -5   5   3       50.35       49.71      4.15 o 
  -4   5   3        2.33        1.61      0.72 o 
  -3   5   3       33.95       37.02      1.82 o 
  -2   5   3      105.18       97.38      2.70 o 
  -1   5   3      341.18      375.54      5.05 o 
   0   5   3      504.79      529.81      7.89 o 
   1   5   3      172.74      170.79      4.02 o 
   2   5   3        7.55        9.85      0.93 o 
   3   5   3       35.21       39.37      1.93 o 
   4   5   3      125.30      130.42      3.44 o 
   5   5   3       24.25       23.55      2.00 o 
   6   5   3        3.74        4.50      1.74 o 
  -7   6   3        1.55       -0.99      1.94 o 
  -6   6   3        5.86        3.83      1.77 o 
  -5   6   3       10.87       10.17      1.04 o 
  -4   6   3        9.31       10.41      1.21 o 
  -3   6   3       34.01       34.46      1.85 o 
  -2   6   3      115.87      132.63      3.36 o 
  -1   6   3        6.07        4.85      0.82 o 
   0   6   3      208.74      239.72      5.33 o 
   1   6   3      131.47      143.58      3.27 o 
   2   6   3        2.28        2.58      0.69 o 
   3   6   3       66.66       71.87      2.48 o 
   4   6   3       63.81       68.58      2.68 o 
   5   6   3       14.28       11.27      1.62 o 
   6   6   3       11.88       16.70      2.67 o 
  -7   7   3        0.25       -2.52      2.52 o 
  -6   7   3        0.30       -1.80      1.80 o 
  -5   7   3        2.37        1.76      0.82 o 
  -4   7   3       89.08       83.65      3.61 o 
  -3   7   3       12.09       13.71      1.67 o 
  -2   7   3       48.28       45.39      2.14 o 
  -1   7   3       21.27       20.18      1.48 o 
   0   7   3       19.15       19.15      1.78 o 
   1   7   3        1.00        0.10      0.66 o 
   2   7   3        4.68        4.61      0.99 o 
   3   7   3       98.61       97.78      3.23 o 
   4   7   3        3.51        3.23      1.22 o 
   5   7   3        2.14        2.04      1.03 o 
   6   7   3        0.90        0.76      2.39 o 
  -6   8   3        2.51        3.47      3.87 o 
  -5   8   3       10.60        5.81      5.28 o 
  -4   8   3      148.52      153.50      5.97 o 
  -3   8   3       67.44       69.27      3.59 o 
  -2   8   3       71.21       59.35      3.08 o 
  -1   8   3      174.61      170.04      4.75 o 
   0   8   3       15.06       12.52      1.69 o 
   1   8   3       14.47       15.32      1.80 o 
   2   8   3      103.60      110.71      4.60 o 
   3   8   3       44.79       41.08      2.90 o 
   4   8   3        7.43        8.34      1.62 o 
   5   8   3        0.41        0.44      1.70 o 
  -6   9   3        5.79        1.36      1.97 o 
  -5   9   3        2.25        1.39      1.71 o 
  -4   9   3        3.06        2.50      1.73 o 
  -3   9   3      218.50      214.43      7.38 o 
  -2   9   3      232.38      240.41      6.36 o 
  -1   9   3       80.47       79.77      4.22 o 
   0   9   3       24.73       26.87      2.43 o 
   1   9   3      122.35      120.96      5.02 o 
   2   9   3       29.73       29.79      2.83 o 
   3   9   3       12.45        7.55      1.55 o 
   4   9   3        4.48        4.35      1.96 o 
   5   9   3        1.28        0.66      1.67 o 
  -5  10   3        0.95        0.55      3.81 o 
  -4  10   3        8.33        7.46      1.82 o 
  -3  10   3       36.11       34.39      5.65 o 
  -2  10   3       27.27       33.51      2.63 o 
  -1  10   3       77.17       84.86      8.49 o 
   0  10   3       29.37       30.83      2.82 o 
   1  10   3       28.99       27.09      2.67 o 
   2  10   3       57.02       59.47      5.82 o 
   3  10   3       12.04       11.43      2.20 o 
   4  10   3       10.28        9.71      1.99 o 
   5  10   3        3.13       -1.83      8.01 o 
  -5  11   3        2.95       10.62      3.34 o 
  -4  11   3        2.74        3.19      1.61 o 
  -3  11   3       18.68       15.84      2.49 o 
  -2  11   3       11.20       11.44      2.28 o 
  -1  11   3      111.88      110.99      5.62 o 
   0  11   3       31.78       28.39      2.97 o 
   1  11   3       34.30       30.30      2.93 o 
   2  11   3       11.07        9.98      2.66 o 
   3  11   3        2.47        1.40      2.42 o 
   4  11   3        5.64        5.85      2.72 o 
  -4  12   3        2.09       -0.60      1.16 o 
  -3  12   3        0.79        1.61      3.34 o 
  -2  12   3       36.46       35.07      4.54 o 
  -1  12   3       49.38       43.22      5.21 o 
   0  12   3       14.68       22.25      3.98 o 
   1  12   3        0.06        2.02      2.02 o 
   2  12   3        5.06        8.08      2.75 o 
   3  12   3        5.86        8.86      1.84 o 
   4  12   3        8.00        8.75      2.50 o 
  -4  13   3        5.66        9.07      2.82 o 
  -3  13   3        0.99        0.37      3.77 o 
  -2  13   3        8.49        6.67      3.75 o 
  -1  13   3        3.48        8.13      2.81 o 
   0  13   3        1.54        4.10      2.77 o 
   1  13   3        7.90       12.53      3.31 o 
   2  13   3        3.17        3.58      4.18 o 
   3  13   3       17.50       16.17      3.80 o 
  -3  14   3        4.50        7.39      2.97 o 
  -2  14   3        1.80        2.91      2.57 o 
  -1  14   3        1.84       -2.57      2.57 o 
   0  14   3        6.66        8.36      3.25 o 
   1  14   3        5.67        7.80      3.87 o 
   2  14   3        0.80        0.68      2.10 o 
  -7   0   4        8.07       11.30      4.86 o 
  -6   0   4       33.79       30.41      5.29 o 
  -5   0   4      211.53      209.44      5.82 o 
  -4   0   4      133.70      135.24      5.90 o 
  -3   0   4      351.20      386.73      8.76 o 
  -2   0   4      479.49      517.08     10.12 o 
  -1   0   4      277.21      290.52     10.71 o 
   0   0   4       24.71       27.33      2.10 o 
   1   0   4      524.56      534.42      6.67 o 
   2   0   4       23.19       22.30      1.64 o 
   3   0   4       35.03       32.07      2.12 o 
   4   0   4        1.34        0.94      0.95 o 
   5   0   4        0.66        0.39      1.12 o 
   6   0   4       23.06       31.36      6.27 o 
  -7   1   4        3.22        3.90      3.22 o 
  -6   1   4       24.14       23.18      2.88 o 
  -5   1   4       18.58       17.78      1.33 o 
  -4   1   4       38.46       39.02      2.21 o 
  -3   1   4       24.90       23.65      1.54 o 
  -2   1   4      161.67      181.86      4.34 o 
  -1   1   4      211.39      204.38      6.46 o 
   0   1   4      418.88      439.87      6.61 o 
   1   1   4      260.87      248.53      3.76 o 
   2   1   4       34.45       34.52      1.41 o 
   3   1   4       60.75       59.12      1.86 o 
   4   1   4       11.87       13.50      1.06 o 
   5   1   4       13.03       13.86      1.11 o 
   6   1   4        3.75        3.43      2.07 o 
  -7   2   4        0.89        3.23      2.47 o 
  -6   2   4        3.71        3.06      0.82 o 
  -5   2   4       81.22       78.16      2.91 o 
  -4   2   4       13.08       11.24      1.16 o 
  -3   2   4      111.88      119.13      3.25 o 
  -2   2   4       54.72       60.65      2.29 o 
  -1   2   4      653.77      678.15     12.15 o 
   0   2   4       75.56       63.77      4.80 o 
   1   2   4      636.70      620.17      5.55 o 
   2   2   4       79.61       82.35      2.00 o 
   3   2   4      102.49      104.97      2.59 o 
   4   2   4       49.91       51.65      2.02 o 
   5   2   4        6.82        6.20      0.99 o 
   6   2   4        6.63        8.61      2.82 o 
  -7   3   4        2.50        0.56      1.60 o 
  -6   3   4        9.67       10.44      2.04 o 
  -5   3   4       44.99       51.18      2.55 o 
  -4   3   4        1.58        1.32      0.69 o 
  -3   3   4      177.82      192.85      4.20 o 
  -2   3   4      171.64      171.91      3.84 o 
  -1   3   4       72.25       72.17      2.66 o 
   0   3   4      182.02      184.09      6.76 o 
   1   3   4      785.06      734.32      7.61 o 
   2   3   4      390.34      410.01      4.84 o 
   3   3   4       36.59       37.00      1.63 o 
   4   3   4       66.07       69.30      3.53 o 
   5   3   4       10.31        8.78      1.26 o 
   6   3   4        3.35        5.36      1.62 o 
  -7   4   4        8.24        1.63      4.15 o 
  -6   4   4       29.43       32.27      3.23 o 
  -5   4   4       52.27       49.78      2.30 o 
  -4   4   4       18.74       16.72      1.42 o 
  -3   4   4      104.88      105.92      3.26 o 
  -2   4   4      467.53      473.78      6.55 o 
  -1   4   4      126.55      123.58      3.25 o 
   0   4   4      209.38      199.06      7.42 o 
   1   4   4      684.56      672.95      8.44 o 
   2   4   4      106.91      109.83      2.79 o 
   3   4   4       75.48       81.36      2.58 o 
   4   4   4       15.82       12.88      1.26 o 
   5   4   4       15.52       15.89      1.87 o 
   6   4   4        2.69        2.41      2.34 o 
  -7   5   4        1.39        1.50      2.06 o 
  -6   5   4        6.53        5.89      2.86 o 
  -5   5   4        7.56        5.59      1.33 o 
  -4   5   4       25.88       25.36      1.95 o 
  -3   5   4       47.60       40.98      2.15 o 
  -2   5   4      136.84      144.75      3.38 o 
  -1   5   4      443.31      463.09      5.87 o 
   0   5   4      348.50      389.66      8.82 o 
   1   5   4       29.75       32.11      2.08 o 
   2   5   4       12.30       10.17      1.01 o 
   3   5   4       37.30       37.64      1.98 o 
   4   5   4       54.58       55.61      2.45 o 
   5   5   4        0.54        1.85      1.38 o 
   6   5   4        4.28        5.88      1.80 o 
  -7   6   4        2.17        3.23      2.16 o 
  -6   6   4        9.96        6.10      2.02 o 
  -5   6   4       35.74       35.43      2.35 o 
  -4   6   4        9.24        7.41      1.31 o 
  -3   6   4       20.20       19.66      1.36 o 
  -2   6   4        8.23        7.04      0.99 o 
  -1   6   4       14.28       14.51      1.12 o 
   0   6   4       20.42       20.08      2.55 o 
   1   6   4       21.99       21.11      1.01 o 
   2   6   4       33.42       29.74      2.20 o 
   3   6   4       31.65       30.64      1.88 o 
   4   6   4        4.60        5.28      1.04 o 
   5   6   4        6.07        4.75      3.40 o 
   6   6   4        6.75        7.99      2.14 o 
  -6   7   4        3.23        4.43      2.05 o 
  -5   7   4       11.76       11.59      1.79 o 
  -4   7   4      117.96      124.74      5.32 o 
  -3   7   4       49.04       50.22      2.90 o 
  -2   7   4        2.60        1.96      0.99 o 
  -1   7   4      123.16      123.56      3.54 o 
   0   7   4       22.15       22.02      1.69 o 
   1   7   4        9.21        9.31      0.99 o 
   2   7   4       41.31       39.48      2.03 o 
   3   7   4       34.03       37.58      2.29 o 
   4   7   4       21.49       21.36      3.28 o 
   5   7   4        0.63        0.12      2.40 o 
  -6   8   4        5.12        1.34      2.14 o 
  -5   8   4       18.25       19.38      2.30 o 
  -4   8   4        7.33       10.42      2.46 o 
  -3   8   4      118.11      121.12      4.61 o 
  -2   8   4       72.16       68.80      3.25 o 
  -1   8   4      119.41      110.12      4.48 o 
   0   8   4       10.33       10.78      1.44 o 
   1   8   4       32.52       31.37      2.28 o 
   2   8   4       18.38       19.16      1.71 o 
   3   8   4       17.23       14.27      1.55 o 
   4   8   4        8.40        7.92      1.56 o 
   5   8   4        1.02        2.63      1.34 o 
  -6   9   4        8.20       14.64      4.25 o 
  -5   9   4        0.75        4.96      4.95 o 
  -4   9   4       19.60       18.13      2.45 o 
  -3   9   4       76.44       79.52      4.24 o 
  -2   9   4       54.88       54.70      4.48 o 
  -1   9   4        3.15        0.88      1.04 o 
   0   9   4       33.81       30.66      2.46 o 
   1   9   4      111.06      109.20      6.18 o 
   2   9   4       56.49       57.47      4.44 o 
   3   9   4       10.73        9.37      1.71 o 
   4   9   4        1.00        0.36      1.01 o 
   5   9   4        2.60        5.63      3.71 o 
  -5  10   4        1.34       -1.29      1.75 o 
  -4  10   4       30.36       31.61      3.22 o 
  -3  10   4       61.67       62.73      4.37 o 
  -2  10   4       44.63       42.03      2.94 o 
  -1  10   4       79.45       74.73      4.23 o 
   0  10   4       14.68       16.28      2.65 o 
   1  10   4       37.53       39.14      5.92 o 
   2  10   4        6.66        6.09      2.38 o 
   3  10   4        0.05        1.58      1.72 o 
   4  10   4        7.09       10.51      2.43 o 
  -5  11   4        3.84        4.39      2.16 o 
  -4  11   4        4.45        2.02      2.03 o 
  -3  11   4       20.97       20.99      2.80 o 
  -2  11   4      100.06      107.42      4.67 o 
  -1  11   4        2.91        0.10      1.33 o 
   0  11   4        4.58        3.73      1.29 o 
   1  11   4        5.23        1.12      3.48 o 
   2  11   4        2.05        0.18      4.75 o 
   3  11   4        1.05        3.31      1.84 o 
   4  11   4        1.40       -1.57      1.62 o 
  -4  12   4        1.86       -0.50      1.64 o 
  -3  12   4        0.33        0.34      1.62 o 
  -2  12   4       25.98       27.73      4.41 o 
  -1  12   4        4.88        5.93      2.54 o 
   0  12   4       31.53       21.09      3.87 o 
   1  12   4       11.79        9.27      2.85 o 
   2  12   4        1.79        3.44      2.00 o 
   3  12   4        1.73       -0.64      1.55 o 
  -3  13   4        0.45        2.50      1.63 o 
  -2  13   4        4.79        2.67      3.87 o 
  -1  13   4       13.15       11.05      3.52 o 
   0  13   4        6.61        6.00      3.06 o 
   1  13   4        1.23        3.37      2.68 o 
   2  13   4       14.34       18.07      3.82 o 
  -2  14   4        0.44        0.10      1.61 o 
  -1  14   4        0.21       -2.19      2.19 o 
   0  14   4        1.48       -1.98      2.79 o 
   1  14   4        7.45        8.08      3.23 o 
  -7   0   5        0.13       -1.83      3.47 o 
  -6   0   5       15.21       12.17      2.40 o 
  -5   0   5       70.73       69.06      3.79 o 
  -4   0   5       56.47       49.12      7.94 o 
  -3   0   5        0.07       -0.83      1.15 o 
  -2   0   5     1693.36     1731.38     41.57 o 
  -1   0   5       85.18       91.81      6.96 o 
   0   0   5        4.90        4.25      1.18 o 
   1   0   5        4.09        4.82      0.96 o 
   2   0   5       16.13       16.13      1.57 o 
   3   0   5       60.57       63.23      3.10 o 
   4   0   5       11.06       10.04      1.87 o 
   5   0   5        0.17       -1.04      1.04 o 
   6   0   5        2.60       -1.05      2.34 o 
  -7   1   5        1.47        1.57      2.12 o 
  -6   1   5       18.43       17.59      1.92 o 
  -5   1   5      101.47      101.68      3.61 o 
  -4   1   5      111.95      116.76      3.60 o 
  -3   1   5       94.96       97.86      4.13 o 
  -2   1   5       32.30       30.68      2.14 o 
  -1   1   5       40.28       48.31      3.64 o 
   0   1   5       39.08       44.86      2.05 o 
   1   1   5      134.51      134.72      2.61 o 
   2   1   5       50.34       52.16      1.83 o 
   3   1   5       48.90       54.53      2.06 o 
   4   1   5       23.94       22.96      1.43 o 
   5   1   5        1.74        2.44      0.76 o 
   6   1   5        3.78        6.81      5.22 o 
  -7   2   5        1.20       -1.92      2.20 o 
  -6   2   5        5.45        5.36      1.44 o 
  -5   2   5       21.30       20.82      1.96 o 
  -4   2   5        3.90        3.35      0.90 o 
  -3   2   5       58.20       59.46      2.59 o 
  -2   2   5       10.50       10.25      1.18 o 
  -1   2   5      114.34      109.68      5.49 o 
   0   2   5       99.05       94.25      2.73 o 
   1   2   5      420.08      400.24      4.84 o 
   2   2   5       20.36       20.94      1.16 o 
   3   2   5        3.54        2.72      0.67 o 
   4   2   5        5.72        7.69      1.02 o 
   5   2   5        7.50        8.86      1.22 o 
   6   2   5        0.97        2.88      2.20 o 
  -7   3   5        4.39        7.42      3.80 o 
  -6   3   5       30.06       29.63      3.06 o 
  -5   3   5       29.87       28.09      2.22 o 
  -4   3   5       93.44       95.22      3.35 o 
  -3   3   5        3.21        2.70      0.89 o 
  -2   3   5       26.89       28.59      1.79 o 
  -1   3   5       27.32       32.71      1.91 o 
   0   3   5      358.59      375.40      8.26 o 
   1   3   5       88.59       89.56      2.96 o 
   2   3   5       29.54       30.94      1.50 o 
   3   3   5       25.97       25.77      1.69 o 
   4   3   5       13.55       14.68      1.36 o 
   5   3   5        9.27       11.93      2.08 o 
   6   3   5        0.37       -0.50      1.71 o 
  -7   4   5        0.17        1.07      2.98 o 
  -6   4   5        2.71        5.85      2.10 o 
  -5   4   5       36.56       33.47      2.29 o 
  -4   4   5       62.29       61.56      3.96 o 
  -3   4   5       74.81       74.74      2.96 o 
  -2   4   5      118.87      126.52      3.64 o 
  -1   4   5       73.77       78.45      2.62 o 
   0   4   5       69.58       73.02      3.91 o 
   1   4   5      434.52      450.85      8.33 o 
   2   4   5       80.94       77.83      2.57 o 
   3   4   5       34.47       34.02      2.12 o 
   4   4   5       20.10       20.10      1.57 o 
   5   4   5        9.06        7.95      1.88 o 
   6   4   5        1.13        6.09      1.76 o 
  -7   5   5        0.40       -0.92      3.46 o 
  -6   5   5        2.86        0.41      1.47 o 
  -5   5   5       14.12       12.94      1.55 o 
  -4   5   5        3.35        2.04      0.93 o 
  -3   5   5       12.64       13.40      1.59 o 
  -2   5   5      106.98      103.93      3.42 o 
  -1   5   5       22.57       21.04      2.95 o 
   0   5   5       19.56       24.71      2.15 o 
   1   5   5      110.60      110.97      4.41 o 
   2   5   5       41.01       37.28      3.00 o 
   3   5   5       52.34       54.66      2.46 o 
   4   5   5       13.22       10.77      1.53 o 
   5   5   5        4.41        6.33      1.78 o 
  -7   6   5        3.22        9.44      9.07 o 
  -6   6   5       10.06       10.00      3.66 o 
  -5   6   5       12.14        9.73      1.73 o 
  -4   6   5       28.88       28.38      2.32 o 
  -3   6   5       64.84       62.01      3.19 o 
  -2   6   5        4.95        3.72      1.09 o 
  -1   6   5        3.06        2.64      0.73 o 
   0   6   5       44.02       45.83      3.73 o 
   1   6   5        2.48        1.35      1.58 o 
   2   6   5       10.66       10.19      1.08 o 
   3   6   5        7.31        6.11      1.14 o 
   4   6   5        0.87        0.59      1.62 o 
   5   6   5        7.92        7.33      1.87 o 
  -6   7   5        4.98        3.93      1.93 o 
  -5   7   5       13.85       15.16      2.14 o 
  -4   7   5       66.12       62.62      4.98 o 
  -3   7   5       64.11       69.64      3.51 o 
  -2   7   5       99.36       94.03      3.54 o 
  -1   7   5      111.84      115.78      6.91 o 
   0   7   5       20.32       17.18      3.10 o 
   1   7   5       22.46       20.98      4.74 o 
   2   7   5        6.13        6.11      0.72 o 
   3   7   5       62.57       61.70      2.91 o 
   4   7   5        6.64        7.18      1.47 o 
   5   7   5        1.62        4.58      2.18 o 
  -6   8   5        3.40        1.25      1.80 o 
  -5   8   5        3.76        4.06      1.39 o 
  -4   8   5        0.88       -0.38      1.20 o 
  -3   8   5        6.23        6.28      1.29 o 
  -2   8   5      105.77      114.26      4.06 o 
  -1   8   5       28.07       25.62      2.48 o 
   0   8   5        2.29       -0.17      1.78 o 
   1   8   5       28.44       25.04      3.72 o 
   2   8   5       86.05       73.09      3.58 o 
   3   8   5        0.40       -1.10      1.10 o 
   4   8   5       20.36       17.66      2.71 o 
   5   8   5        0.48        2.17      2.32 o 
  -6   9   5        2.29        9.12      2.66 o 
  -5   9   5        3.07        0.35      1.85 o 
  -4   9   5        0.50        0.90      1.35 o 
  -3   9   5       29.17       29.02      2.44 o 
  -2   9   5       13.01       11.48      1.50 o 
  -1   9   5       20.96       20.03      2.08 o 
   0   9   5       20.57       19.92      1.64 o 
   1   9   5       26.62       26.88      3.99 o 
   2   9   5       10.22       11.18      2.30 o 
   3   9   5       18.86       19.91      2.97 o 
   4   9   5        0.29       -1.21      1.29 o 
  -5  10   5        1.67       -0.84      1.71 o 
  -4  10   5        7.94        7.45      1.94 o 
  -3  10   5        4.05        2.06      1.61 o 
  -2  10   5       26.61       27.37      2.23 o 
  -1  10   5        1.66        1.50      0.93 o 
   0  10   5       16.97       18.21      1.74 o 
   1  10   5       15.68       15.47      4.81 o 
   2  10   5        2.86        1.48      2.32 o 
   3  10   5        2.19        2.95      2.30 o 
   4  10   5        0.08        0.10      1.25 o 
  -5  11   5        1.15        3.84      2.21 o 
  -4  11   5        8.73        9.10      2.22 o 
  -3  11   5       15.27       19.31      2.84 o 
  -2  11   5       11.04        9.82      2.94 o 
  -1  11   5       15.93       14.04      3.38 o 
   0  11   5        1.73        2.12      1.99 o 
   1  11   5       18.29       16.20      3.57 o 
   2  11   5       19.20       16.38      3.33 o 
   3  11   5        0.45       -2.21      2.21 o 
  -4  12   5        6.54        3.23      2.29 o 
  -3  12   5       18.18       17.32      2.78 o 
  -2  12   5        6.01        9.15      2.95 o 
  -1  12   5       24.97       30.98      4.70 o 
   0  12   5       51.77       51.70     18.04 o 
   1  12   5        0.14        2.04      4.51 o 
   2  12   5        3.33        0.04      8.83 o 
   3  12   5        0.63       -0.94      1.90 o 
  -3  13   5       10.33       13.14      3.75 o 
  -2  13   5        3.58        2.63      2.58 o 
  -1  13   5       37.38       41.51      5.40 o 
   0  13   5       12.88       11.22      8.05 o 
   1  13   5        1.78        1.13      1.78 o 
   2  13   5        1.58       -1.52      9.00 o 
  -1  14   5        0.58        0.80      6.29 o 
   0  14   5        0.67        3.70      2.75 o 
  -7   0   6        0.25        5.77      3.27 o 
  -6   0   6       31.39       32.90      4.63 o 
  -5   0   6       71.44       71.97      4.26 o 
  -4   0   6        0.95        0.18      1.64 o 
  -3   0   6        0.00       -1.58      1.58 o 
  -2   0   6       56.12       49.79      4.15 o 
  -1   0   6       28.29       33.97      4.76 o 
   0   0   6      197.74      191.58      6.57 o 
   1   0   6        1.14        0.41      1.10 o 
   2   0   6       17.86       19.19      1.80 o 
   3   0   6        5.44        6.12      1.51 o 
   4   0   6       16.78       14.24      2.67 o 
   5   0   6        0.00        3.92      2.10 o 
   6   0   6        1.02       -0.86      2.48 o 
  -7   1   6        8.42       10.46      3.42 o 
  -6   1   6        2.99        2.65      1.26 o 
  -5   1   6       54.92       52.93      4.06 o 
  -4   1   6       62.81       57.87      2.82 o 
  -3   1   6       66.18       69.24      3.41 o 
  -2   1   6       44.24       48.86      2.91 o 
  -1   1   6      221.04      231.51     12.25 o 
   0   1   6        6.50        6.24      1.03 o 
   1   1   6       43.18       41.69      1.96 o 
   2   1   6       20.62       19.17      1.26 o 
   3   1   6       37.67       40.43      2.02 o 
   4   1   6        4.99        4.78      1.07 o 
   5   1   6        1.98        0.25      1.34 o 
  -7   2   6        6.76       12.47      8.97 o 
  -6   2   6        5.45        4.75      1.78 o 
  -5   2   6        2.58       -0.05      1.17 o 
  -4   2   6       36.71       40.51      2.43 o 
  -3   2   6       15.16       15.34      1.58 o 
  -2   2   6      118.98      120.50      4.00 o 
  -1   2   6        8.93        5.11      1.65 o 
   0   2   6       96.20       97.23      4.11 o 
   1   2   6       73.29       73.67      2.48 o 
   2   2   6        8.43        7.34      0.86 o 
   3   2   6       11.90       12.13      1.24 o 
   4   2   6        7.32        5.33      1.15 o 
   5   2   6        2.17        0.64      1.13 o 
  -7   3   6        1.25        2.83      2.01 o 
  -6   3   6        9.45       10.00      2.23 o 
  -5   3   6       21.32       21.66      2.24 o 
  -4   3   6       62.74       63.90      3.33 o 
  -3   3   6       48.32       47.53      2.83 o 
  -2   3   6        3.83        3.45      0.89 o 
  -1   3   6       40.15       38.54      2.05 o 
   0   3   6      206.82      215.95      5.31 o 
   1   3   6       15.43       12.71      1.49 o 
   2   3   6      176.56      172.24      3.90 o 
   3   3   6       12.62       12.59      1.28 o 
   4   3   6        6.26        5.92      1.67 o 
   5   3   6        0.92        1.25      1.32 o 
  -7   4   6        4.67        2.61      2.26 o 
  -6   4   6       13.12        9.81      4.21 o 
  -5   4   6       26.08       27.22      2.30 o 
  -4   4   6       31.82       31.12      2.42 o 
  -3   4   6       11.97       10.71      1.56 o 
  -2   4   6       35.28       34.59      2.25 o 
  -1   4   6       26.12       28.30      2.57 o 
   0   4   6       16.18       14.43      1.80 o 
   1   4   6        0.22        0.80      0.96 o 
   2   4   6       53.33       51.22      2.29 o 
   3   4   6        4.04        4.40      1.12 o 
   4   4   6        7.95        8.45      1.79 o 
   5   4   6       15.61       16.99      2.64 o 
  -7   5   6        2.57        6.30      2.57 o 
  -6   5   6        1.89        1.86      3.16 o 
  -5   5   6       14.44       13.77      2.96 o 
  -4   5   6       19.16       16.06      1.88 o 
  -3   5   6        2.15        4.65      1.29 o 
  -2   5   6       34.62       33.84      2.28 o 
  -1   5   6       67.62       70.67      5.40 o 
   0   5   6       22.56       23.90      3.41 o 
   1   5   6       63.69       61.61      5.18 o 
   2   5   6       16.79       13.32      1.06 o 
   3   5   6        4.56        5.76      1.22 o 
   4   5   6       24.23       25.94      2.39 o 
   5   5   6        3.56        6.32      5.39 o 
  -6   6   6        1.58        0.76      1.27 o 
  -5   6   6       10.78        7.41      1.63 o 
  -4   6   6       58.93       50.86      3.29 o 
  -3   6   6       85.15       88.98      4.57 o 
  -2   6   6      120.56      122.84      5.62 o 
  -1   6   6      119.80      126.15      7.30 o 
   0   6   6        0.36        0.03      1.67 o 
   1   6   6       22.34       20.28      3.28 o 
   2   6   6       32.55       36.25      3.47 o 
   3   6   6       25.47       22.19      2.24 o 
   4   6   6        1.88        1.41      1.52 o 
   5   6   6        0.98       -0.90      2.77 o 
  -6   7   6        6.35        2.93      1.86 o 
  -5   7   6       15.62       11.07      2.02 o 
  -4   7   6       24.50       25.96      3.72 o 
  -3   7   6       21.27       19.46      2.39 o 
  -2   7   6        4.78        5.53      1.43 o 
  -1   7   6       36.25       36.68      4.36 o 
   0   7   6       61.31       57.89      8.37 o 
   1   7   6        9.68       10.30      2.46 o 
   2   7   6       59.13       62.00      5.60 o 
   3   7   6       13.80       12.12      2.57 o 
   4   7   6        5.98        5.44      1.79 o 
   5   7   6        1.13        4.98      2.30 o 
  -6   8   6        9.44        6.36      2.22 o 
  -5   8   6        1.01        0.35      2.54 o 
  -4   8   6        0.45        0.08      1.48 o 
  -3   8   6       20.69       22.61      2.58 o 
  -2   8   6       63.67       62.89      3.67 o 
  -1   8   6      111.57      111.00     11.50 o 
   0   8   6       11.48       11.75      3.43 o 
   1   8   6       29.15       26.73      3.92 o 
   2   8   6       54.36       53.67      5.36 o 
   3   8   6        3.14        3.46      2.10 o 
   4   8   6        3.76        4.01      1.72 o 
  -5   9   6       11.83       16.25      3.85 o 
  -4   9   6        1.69        3.47      1.56 o 
  -3   9   6        3.55        3.78      1.41 o 
  -2   9   6       12.18       14.91      2.03 o 
  -1   9   6       48.71       50.17      5.26 o 
   0   9   6       50.93       46.67      5.26 o 
   1   9   6       36.68       39.40      4.96 o 
   2   9   6       14.23       12.15      2.93 o 
   3   9   6        3.89        5.88      1.95 o 
   4   9   6        4.24        1.94      1.65 o 
  -5  10   6        1.11        2.62      1.68 o 
  -4  10   6        0.12        1.83      1.49 o 
  -3  10   6       15.31       18.41      2.58 o 
  -2  10   6        6.63        6.88      2.87 o 
  -1  10   6        4.23        2.77      2.00 o 
   0  10   6       22.07       22.53      4.02 o 
   1  10   6       31.50       28.73      4.45 o 
   2  10   6        1.99        1.47      4.83 o 
   3  10   6        0.71        1.80      1.86 o 
  -4  11   6       14.09       23.31      6.73 o 
  -3  11   6        9.24        9.70      4.03 o 
  -2  11   6        6.71        7.17      2.76 o 
  -1  11   6       14.35       10.66      3.78 o 
   0  11   6       19.09       18.88     10.56 o 
   1  11   6        7.33        5.25      2.32 o 
   2  11   6        0.43        0.72      1.97 o 
   3  11   6        0.61       -2.51      2.51 o 
  -3  12   6       10.20        6.52      2.82 o 
  -2  12   6       16.08       14.38      3.78 o 
  -1  12   6       25.11       18.91      4.04 o 
   0  12   6        5.51        8.27      5.00 o 
   1  12   6       12.54       12.29      3.85 o 
   2  12   6        4.45        0.02      1.53 o 
  -2  13   6       10.40       10.85      3.45 o 
  -1  13   6       19.57       24.17      6.54 o 
   0  13   6        7.63        7.41      2.88 o 
  -7   0   7        0.04       -1.22      2.36 o 
  -6   0   7        9.45        9.45      5.41 o 
  -5   0   7       53.35       59.53      5.24 o 
  -4   0   7       17.26       14.66      4.05 o 
  -3   0   7       19.05       16.24      4.14 o 
  -2   0   7       75.40       78.56      8.00 o 
  -1   0   7        3.73        3.80      2.51 o 
   0   0   7        1.30        0.22      1.77 o 
   1   0   7       15.80       12.30      2.19 o 
   2   0   7        6.72        6.12      1.45 o 
   3   0   7       15.05       15.00      2.73 o 
   4   0   7        0.36       -1.43      1.43 o 
   5   0   7        3.72        2.56      1.83 o 
  -7   1   7        1.11        5.91      2.60 o 
  -6   1   7        9.66        8.22      1.72 o 
  -5   1   7       17.53       15.11      3.05 o 
  -4   1   7       50.40       54.52      3.88 o 
  -3   1   7       14.31       19.35      3.02 o 
  -2   1   7       77.10       77.14      5.57 o 
  -1   1   7      123.96      126.34      5.22 o 
   0   1   7        2.62        2.26      0.98 o 
   1   1   7       11.84       12.17      1.46 o 
   2   1   7       13.46       12.66      1.26 o 
   3   1   7        2.33        1.35      1.45 o 
   4   1   7        8.35       10.60      1.52 o 
   5   1   7        1.23       -0.19      0.79 o 
  -7   2   7       15.69       11.28      3.56 o 
  -6   2   7        0.42        1.63      1.59 o 
  -5   2   7       37.19       37.99      2.88 o 
  -4   2   7       31.24       33.52      3.13 o 
  -3   2   7      118.85      123.63      5.41 o 
  -2   2   7       28.45       26.27      2.87 o 
  -1   2   7       24.68       24.24      2.56 o 
   0   2   7       31.25       27.21      2.02 o 
   1   2   7       20.13       16.38      1.55 o 
   2   2   7        4.32        3.59      0.86 o 
   3   2   7       17.29       16.89      1.62 o 
   4   2   7        0.43        0.55      1.00 o 
   5   2   7        3.05        4.60      2.12 o 
  -7   3   7        2.29        4.15      2.41 o 
  -6   3   7        0.53       -2.22      2.70 o 
  -5   3   7        2.38        1.80      1.31 o 
  -4   3   7        8.78       10.88      2.00 o 
  -3   3   7        3.19        2.76      1.57 o 
  -2   3   7       38.46       38.94      2.89 o 
  -1   3   7       15.64       14.85      1.32 o 
   0   3   7        0.89        1.01      1.17 o 
   1   3   7       35.36       29.94      2.63 o 
   2   3   7      186.44      200.81      6.38 o 
   3   3   7        8.52        7.03      1.25 o 
   4   3   7       19.52       25.97      2.20 o 
   5   3   7        8.59        9.15      2.95 o 
  -6   4   7        4.11        2.88      2.64 o 
  -5   4   7       15.16       20.36      2.94 o 
  -4   4   7       29.90       27.85      2.92 o 
  -3   4   7      143.69      150.85      5.90 o 
  -2   4   7        6.22        5.60      1.38 o 
  -1   4   7       20.92       16.21      1.18 o 
   0   4   7       52.00       50.51      4.92 o 
   1   4   7      252.07      237.62     10.32 o 
   2   4   7       10.82        8.46      2.06 o 
   3   4   7       12.08       12.40      1.67 o 
   4   4   7        4.12        5.51      1.85 o 
   5   4   7        0.28        2.30      2.14 o 
  -6   5   7        0.00       -1.68      1.85 o 
  -5   5   7       30.24       28.82      3.08 o 
  -4   5   7       40.74       41.97      3.48 o 
  -3   5   7       17.89       16.22      2.23 o 
  -2   5   7      163.53      167.91      5.43 o 
  -1   5   7       15.43       14.89      2.88 o 
   0   5   7       48.05       51.44      6.00 o 
   1   5   7      118.47      127.32     11.09 o 
   2   5   7       75.33       77.58      6.20 o 
   3   5   7        1.25        0.97      1.44 o 
   4   5   7        2.66        1.65      1.95 o 
  -6   6   7        5.11        5.06      2.33 o 
  -5   6   7        6.52        3.92      1.47 o 
  -4   6   7        7.66        9.50      2.19 o 
  -3   6   7       15.88       13.06      2.03 o 
  -2   6   7        3.56        4.35      2.73 o 
  -1   6   7      218.85      228.58     10.38 o 
   0   6   7       70.48       73.44      6.20 o 
   1   6   7        0.03        0.41      1.44 o 
   2   6   7        9.21        6.96      2.27 o 
   3   6   7       39.23       43.07      4.03 o 
   4   6   7        6.92        3.49      2.11 o 
  -6   7   7        1.40        5.77      2.20 o 
  -5   7   7        2.66        4.48      1.63 o 
  -4   7   7        8.73        7.82      1.85 o 
  -3   7   7       16.40       14.28      2.10 o 
  -2   7   7       29.26       29.84      2.39 o 
  -1   7   7       56.28       55.10      6.03 o 
   0   7   7        0.33        2.29      1.77 o 
   1   7   7       28.65       34.44      4.56 o 
   2   7   7        0.88        2.94      2.00 o 
   3   7   7       13.01       17.40      2.91 o 
   4   7   7        3.52        4.33      2.77 o 
  -5   8   7        1.63        2.81      1.28 o 
  -4   8   7        5.95        7.58      1.98 o 
  -3   8   7       13.55        9.57      2.55 o 
  -2   8   7       34.18       33.39      4.74 o 
  -1   8   7        0.65        1.03      2.24 o 
   0   8   7       21.74       32.18      4.59 o 
   1   8   7        4.77        5.72      2.24 o 
   2   8   7        0.72        1.40      1.80 o 
   3   8   7        0.70        0.71      2.50 o 
   4   8   7        1.24        3.14      1.59 o 
  -5   9   7        5.94        5.85      2.28 o 
  -4   9   7        0.97        0.54      1.23 o 
  -3   9   7        0.06       -2.69      3.74 o 
  -2   9   7        2.39        1.11      2.01 o 
  -1   9   7        1.80        2.45      2.05 o 
   0   9   7       11.04       10.60      3.24 o 
   1   9   7       11.80       10.82      2.98 o 
   2   9   7        3.77        4.82      2.98 o 
   3   9   7        1.94       -1.06      2.08 o 
  -4  10   7        2.36        3.90      2.36 o 
  -3  10   7       10.22        9.90      5.05 o 
  -2  10   7        2.19        2.02      2.32 o 
  -1  10   7        4.18        3.53      2.35 o 
   0  10   7        6.25        8.92      2.77 o 
   1  10   7        6.12        4.77      2.23 o 
   2  10   7        2.49       -1.33      2.10 o 
  -4  11   7       10.51       15.44      3.84 o 
  -3  11   7        0.59       -0.70      3.75 o 
  -2  11   7        0.31       -1.14      2.48 o 
  -1  11   7        1.45        1.46      2.69 o 
   0  11   7        1.66        3.32      2.46 o 
   1  11   7       14.29       18.53      3.93 o 
   2  11   7        0.00       -1.30      1.69 o 
  -2  12   7        7.26        5.70      5.39 o 
  -1  12   7        0.26        2.19      2.34 o 
   0  12   7       13.78       17.88      4.17 o 
   1  12   7        2.69        5.93      2.45 o 
  -6   0   8        0.88       -0.90      4.27 o 
  -5   0   8        0.84       -1.55      1.97 o 
  -4   0   8        3.11        2.51      2.93 o 
  -3   0   8        5.06        5.92      3.39 o 
  -2   0   8       77.29       76.21      8.62 o 
  -1   0   8        2.50        1.11      1.47 o 
   0   0   8       44.13       41.76      3.72 o 
   1   0   8        0.31       -1.14      1.31 o 
   2   0   8       17.79       17.16      2.81 o 
   3   0   8       12.99       16.80      4.10 o 
   4   0   8        8.07        9.40      2.04 o 
  -6   1   8        0.93        3.41      1.61 o 
  -5   1   8       12.61       10.21      2.60 o 
  -4   1   8       17.12       20.15      2.76 o 
  -3   1   8        2.87        3.38      1.89 o 
  -2   1   8       56.00       53.02      6.30 o 
  -1   1   8       25.63       26.73      2.18 o 
   0   1   8        3.65        2.53      1.08 o 
   1   1   8       84.54       89.43      3.73 o 
   2   1   8       12.61       11.29      1.64 o 
   3   1   8        6.58        3.10      1.07 o 
   4   1   8        0.14       -0.50      1.11 o 
  -6   2   8        5.61        5.27      2.04 o 
  -5   2   8       32.04       30.17      3.38 o 
  -4   2   8       29.99       27.33      3.07 o 
  -3   2   8       15.31       16.19      2.36 o 
  -2   2   8        9.03        8.37      2.20 o 
  -1   2   8       15.54       15.15      1.67 o 
   0   2   8      127.24      120.79      3.97 o 
   1   2   8       48.75       49.39      2.49 o 
   2   2   8        8.25        6.23      1.85 o 
   3   2   8        0.11       -0.16      0.84 o 
   4   2   8        2.74        3.11      1.34 o 
  -6   3   8        1.01        6.19      2.45 o 
  -5   3   8        7.50        5.36      2.10 o 
  -4   3   8        8.87        9.01      2.00 o 
  -3   3   8       39.42       50.62      4.60 o 
  -2   3   8       13.24       13.76      2.00 o 
  -1   3   8        3.27        2.41      0.66 o 
   0   3   8        9.47        9.49      2.23 o 
   1   3   8       35.05       36.11      3.55 o 
   2   3   8        0.45       -0.21      1.33 o 
   3   3   8        5.01        2.44      1.90 o 
   4   3   8        0.49       -1.27      1.27 o 
  -6   4   8        1.86        1.32      3.61 o 
  -5   4   8        3.42        2.26      1.44 o 
  -4   4   8       44.80       46.41      3.77 o 
  -3   4   8        4.31        4.26      1.41 o 
  -2   4   8       20.36       22.52      2.27 o 
  -1   4   8       23.02       18.58      3.55 o 
   0   4   8       68.14       71.26     10.18 o 
   1   4   8       12.58       13.68      2.52 o 
   2   4   8       13.33       14.96      2.51 o 
   3   4   8        0.90       -1.50      2.24 o 
   4   4   8        5.32        3.78      1.91 o 
  -6   5   8        0.42       -2.97      2.97 o 
  -5   5   8       23.37       23.95      2.95 o 
  -4   5   8       17.16       17.48      2.52 o 
  -3   5   8       42.80       47.50      3.46 o 
  -2   5   8       80.97       82.04      4.20 o 
  -1   5   8       25.46       26.21      4.06 o 
   0   5   8        5.32        4.27      2.34 o 
   1   5   8       39.57       46.05      5.12 o 
   2   5   8       24.92       26.90      4.10 o 
   3   5   8        4.51        3.77      3.12 o 
   4   5   8        1.82        2.26      1.53 o 
  -6   6   8        0.00        2.00      2.91 o 
  -5   6   8        2.60        2.81      1.66 o 
  -4   6   8        7.26        7.38      1.86 o 
  -3   6   8        3.43        1.65      0.91 o 
  -2   6   8        9.48        7.82      1.24 o 
  -1   6   8        1.08        1.55      2.71 o 
   0   6   8       18.12       16.55      4.06 o 
   1   6   8       15.85       16.43      3.53 o 
   2   6   8       17.00       16.82      4.64 o 
   3   6   8       17.46       21.25      3.87 o 
  -5   7   8        0.63        0.27      1.14 o 
  -4   7   8        0.55       -0.98      1.46 o 
  -3   7   8        3.70        5.06      2.20 o 
  -2   7   8       25.47       27.12      4.40 o 
  -1   7   8       50.12       43.73      5.20 o 
   0   7   8       30.92       33.67      4.73 o 
   1   7   8       19.97       22.91      5.11 o 
   2   7   8        8.50        6.52      6.12 o 
   3   7   8        1.38       -1.12      4.93 o 
  -5   8   8        0.04       -0.31      2.67 o 
  -4   8   8        1.74        2.59      5.77 o 
  -3   8   8        1.23       -1.18      6.45 o 
  -2   8   8        5.02        4.41      2.43 o 
  -1   8   8       12.24        9.45      5.61 o 
   0   8   8       16.74       16.37      3.67 o 
   1   8   8        5.67        8.93      2.76 o 
   2   8   8        0.12       -2.21      3.27 o 
   3   8   8        0.58       -2.23      6.45 o 
  -4   9   8        5.38        5.31      7.19 o 
  -3   9   8        0.08       -1.73      2.62 o 
  -2   9   8        0.02        2.20      4.19 o 
  -1   9   8        1.08        0.96      2.32 o 
   0   9   8        1.67        7.89      3.03 o 
   1   9   8        0.48        1.10      2.00 o 
   2   9   8        1.10       -0.82      1.41 o 
  -3  10   8        5.29        8.07      3.03 o 
  -2  10   8        1.80        2.24      2.66 o 
  -1  10   8        2.18        2.72      2.36 o 
   0  10   8        2.67        4.24      2.69 o 
   1  10   8        0.39        2.20      2.21 o 
  -2  11   8        2.71        5.08      2.67 o 
  -1  11   8        1.95       -0.61      8.99 o 
   0  11   8        4.39        3.08      3.76 o 
  -6   0   9        3.87        5.39      3.37 o 
  -5   0   9        3.33       -0.34      2.19 o 
  -4   0   9        2.63        1.77      2.70 o 
  -3   0   9        0.10        0.09      2.56 o 
  -2   0   9        3.29        4.29      3.70 o 
  -1   0   9        0.01        1.10      1.45 o 
   0   0   9       34.97       38.10      3.72 o 
   1   0   9       11.61       10.48      3.16 o 
   2   0   9        7.15        3.86      3.12 o 
   3   0   9        0.79        0.02      2.00 o 
   4   0   9        0.04        4.84      2.00 o 
  -6   1   9        4.07        4.88      1.65 o 
  -5   1   9        3.92        3.97      3.68 o 
  -4   1   9        6.84        3.96      2.19 o 
  -3   1   9        1.36       -0.18      3.68 o 
  -2   1   9        1.80        0.56      2.03 o 
  -1   1   9       14.74       13.49      1.80 o 
   0   1   9       11.25       11.62      2.33 o 
   1   1   9        8.74        9.45      2.09 o 
   2   1   9        2.38        2.25      1.99 o 
   3   1   9        1.92        1.59      1.36 o 
   4   1   9        0.90       -1.02      1.79 o 
  -6   2   9        0.16       -1.71      2.96 o 
  -5   2   9       10.07       10.14      2.24 o 
  -4   2   9       17.02       16.28      3.04 o 
  -3   2   9        3.74        1.88      1.76 o 
  -2   2   9        0.49        0.97      1.81 o 
  -1   2   9       11.21       11.45      1.79 o 
   0   2   9        0.37        0.44      1.15 o 
   1   2   9        2.56        2.27      1.75 o 
   2   2   9        2.29       -1.20      1.74 o 
   3   2   9        1.94        0.35      1.32 o 
  -6   3   9        1.71        1.27      1.65 o 
  -5   3   9        1.91       -1.73      3.16 o 
  -4   3   9       15.86       16.26      2.88 o 
  -3   3   9        8.60        4.84      1.97 o 
  -2   3   9        1.61        1.76      1.63 o 
  -1   3   9       29.80       30.22      2.67 o 
   0   3   9        5.98        3.31      1.80 o 
   1   3   9        7.36       10.82      2.43 o 
   2   3   9        9.07        6.69      1.95 o 
   3   3   9        3.46        0.51      1.69 o 
  -5   4   9        2.05        6.05      1.83 o 
  -4   4   9       36.77       38.11      3.88 o 
  -3   4   9        7.12        6.20      1.58 o 
  -2   4   9       34.43       38.26      2.81 o 
  -1   4   9       20.70       22.64      3.86 o 
   0   4   9       13.86       13.49      3.16 o 
   1   4   9        2.69        1.10      2.17 o 
   2   4   9        9.48       11.51      3.13 o 
   3   4   9        0.15       -1.11      1.66 o 
  -5   5   9        3.67        4.35      1.37 o 
  -4   5   9       11.59       14.64      2.40 o 
  -3   5   9        3.47        5.50      1.62 o 
  -2   5   9       14.03       17.76      3.69 o 
  -1   5   9       42.21       52.52      5.83 o 
   0   5   9        1.95        2.32      2.37 o 
   1   5   9        6.65        4.26      2.15 o 
   2   5   9       15.92       18.97      3.83 o 
   3   5   9        3.58       -0.50      2.34 o 
  -5   6   9        1.46        3.89      2.74 o 
  -4   6   9       17.10       19.33      3.67 o 
  -3   6   9       14.75       14.38      6.57 o 
  -2   6   9       11.54        8.93      3.12 o 
  -1   6   9       12.69       15.82      3.52 o 
   0   6   9        5.95        4.88      2.54 o 
   1   6   9        8.26        2.38      2.12 o 
   2   6   9        5.78        3.99      2.27 o 
   3   6   9        1.45        5.80      2.64 o 
  -4   7   9        0.75        2.96      2.54 o 
  -3   7   9        4.43        4.76      2.50 o 
  -2   7   9        0.27        0.77      2.15 o 
  -1   7   9       21.94       29.14      4.55 o 
   0   7   9        0.46       -0.59      1.97 o 
   1   7   9        1.08        7.40      2.69 o 
   2   7   9       16.66       13.79      7.39 o 
  -4   8   9        0.64        0.56      7.30 o 
  -3   8   9        0.59       -0.60      2.79 o 
  -2   8   9        2.83        3.43      2.54 o 
  -1   8   9        9.19        8.22      2.66 o 
   0   8   9        3.07        1.83      2.54 o 
   1   8   9        1.32        4.32      2.36 o 
   2   8   9        0.84       -2.50      2.50 o 
  -3   9   9        4.33        2.63      2.71 o 
  -2   9   9        3.63       -0.11      2.92 o 
  -1   9   9        2.49        4.25      3.76 o 
   0   9   9        0.79       -1.38      7.30 o 
   1   9   9        1.24        4.55      5.05 o 
  -2  10   9        0.20        0.30      2.48 o 
  -1  10   9        1.15        0.29      2.30 o 
   0  10   9        0.71       -0.56      5.15 o 
  -5   0  10        2.35        1.88      2.22 o 
  -4   0  10        2.44        0.60      2.66 o 
  -3   0  10        0.78        2.31      3.46 o 
  -2   0  10        0.00        3.18      3.38 o 
  -1   0  10        8.52        8.58      4.77 o 
   0   0  10        0.54        4.14      3.35 o 
   1   0  10        1.38       -0.02      3.45 o 
   2   0  10        2.33       -1.57      3.40 o 
   3   0  10        0.42        1.04      2.37 o 
  -5   1  10        4.31        6.88      2.60 o 
  -4   1  10        3.11        5.96      1.96 o 
  -3   1  10        2.81        2.87      5.63 o 
  -2   1  10        8.72        9.88      2.98 o 
  -1   1  10        5.81        6.25      2.87 o 
   0   1  10        6.58        8.61      2.78 o 
   1   1  10        5.24        5.16      2.60 o 
   2   1  10        1.63        3.07      2.03 o 
   3   1  10        0.60        0.68      1.51 o 
  -5   2  10        2.29        2.95      3.56 o 
  -4   2  10        3.12        1.75      1.57 o 
  -3   2  10        1.03        3.02      1.90 o 
  -2   2  10       14.03       13.96      2.95 o 
  -1   2  10       18.22       23.42      3.34 o 
   0   2  10        4.07        4.73      1.97 o 
   1   2  10        0.36        1.79      2.98 o 
   2   2  10        1.40        5.28      1.88 o 
   3   2  10        0.27        4.40      1.77 o 
  -5   3  10        2.14        3.39      1.85 o 
  -4   3  10       17.26       17.78      2.77 o 
  -3   3  10       39.67       45.05      3.88 o 
  -2   3  10        1.36        3.73      2.63 o 
  -1   3  10        1.98        3.88      2.70 o 
   0   3  10       11.18       14.17      2.81 o 
   1   3  10        0.19        0.57      1.46 o 
   2   3  10        2.95       -0.12      3.01 o 
  -5   4  10        4.76        0.74      5.33 o 
  -4   4  10        0.30       -2.35      2.35 o 
  -3   4  10        2.44        4.57      4.21 o 
  -2   4  10       15.98       16.73      3.78 o 
  -1   4  10       22.35       24.00      4.16 o 
   0   4  10        8.40        9.38      2.89 o 
   1   4  10        0.20        0.38      3.76 o 
   2   4  10       11.48       12.01      3.24 o 
  -4   5  10        2.25       -1.18      2.27 o 
  -3   5  10        8.04        5.66      3.23 o 
  -2   5  10        5.61       10.14      3.56 o 
  -1   5  10       17.07       19.51      4.02 o 
   0   5  10       10.28       11.47      3.62 o 
   1   5  10       14.35       13.73      3.63 o 
   2   5  10        0.23       -1.72      2.36 o 
  -4   6  10        2.72        5.02      2.68 o 
  -3   6  10        5.08        4.51      5.21 o 
  -2   6  10        3.64       -0.98      4.84 o 
  -1   6  10        7.86        6.56      2.78 o 
   0   6  10        1.42        1.42      2.28 o 
   1   6  10       10.42       10.42      3.17 o 
  -3   7  10        2.33       -1.69      3.00 o 
  -2   7  10        0.19       -0.59      2.50 o 
  -1   7  10        1.35        1.44      1.70 o 
   0   7  10        0.99       -0.61      2.47 o 
   1   7  10        1.14        0.59      2.20 o 
  -3   8  10        2.37        2.72      2.57 o 
  -2   8  10        5.25        7.74      3.37 o 
  -1   8  10        0.74       -2.29      2.29 o 
   0   8  10        1.00       -0.11      2.34 o 
  -4   0  11        0.01       -1.26      3.29 o 
  -3   0  11        0.50        3.58      3.09 o 
  -2   0  11        1.19        5.54      4.15 o 
  -1   0  11        0.00       -3.72      3.72 o 
   0   0  11        0.90        1.54      3.56 o 
   1   0  11        3.00        9.08      4.31 o 
  -4   1  11        1.69        2.33      2.54 o 
  -3   1  11        1.17       -0.28      2.09 o 
  -2   1  11        0.00       -1.21      2.42 o 
  -1   1  11        3.02        4.80      2.61 o 
   0   1  11        0.14       -2.92      2.92 o 
   1   1  11        4.21       11.58      3.36 o 
  -4   2  11        0.85        0.12      3.61 o 
  -3   2  11        5.12        4.79      2.99 o 
  -2   2  11        5.71        8.39      2.52 o 
  -1   2  11        0.65       -0.57      1.69 o 
   0   2  11        1.07        0.86      1.58 o 
   1   2  11        3.01        1.89      1.75 o 
  -4   3  11        3.15        3.40      2.86 o 
  -3   3  11       10.37        8.61      6.30 o 
  -2   3  11        8.19       12.48      4.60 o 
  -1   3  11        4.47        6.94      2.32 o 
   0   3  11       21.94       22.14      3.66 o 
   1   3  11        6.82        5.98      2.55 o 
  -4   4  11       20.07       29.29      5.02 o 
  -3   4  11        2.20        2.40      3.44 o 
  -2   4  11       15.18       12.66      3.57 o 
  -1   4  11        2.22       -2.14      3.16 o 
   0   4  11        0.78       -1.20      2.47 o 
   1   4  11        2.69        2.93      2.43 o 
  -3   5  11       22.27       19.64      4.37 o 
  -2   5  11        4.99       10.90      3.41 o 
  -1   5  11        1.51        5.81      3.23 o 
   0   5  11        0.51        2.13      2.48 o 
  -2   6  11        1.56        1.79      5.19 o 
  -1   6  11        0.87        2.70      5.79 o 
  -2   0  12        0.01        0.08      2.59 o 
  -1   0  12        0.37       -2.21      4.03 o 
  -2   1  12        1.41        3.74      5.54 o 
  -1   1  12        0.25       -1.70      1.70 o 
  -2   2  12        1.92        4.85      2.44 o 
  -1   2  12        4.01        4.86      3.02 o 
                                                 
